# Supplementary material for: Di-μ-hydroxido-bis­[hemiaqua­(N,N,N′,N′-tetra­methyl­ethane-1,2-diamine)­copper(II)] bis­(tetra­fluoridoborate)
Source: Acta Crystallogr Sect E Struct Rep Online. 2012 May 19;68(Pt 6):m784. doi: 10.1107/S1600536812021836 (PMC3379114; doi:10.1107/S1600536812021836)
Supplement: Supplementary file 1 [file e-68-0m784-sup1.cif]

##############################################################################
#                                                                            #
# This CIF contains the data in a paper accepted for publication in          #
# Acta Crystallographica Section E. It conforms to the requirements of       #
# Notes for Authors for Acta Crystallographica Section E, and has been       #
# peer reviewed under the auspices of the IUCr Commission on Journals.       #
#                                                                            #
# Full details of the Crystallographic Information File format               #
# are given in the paper "The Crystallographic Information File (CIF):       #
# a New Standard Archive File for Crystallography" by S. R. Hall, F. H.      #
# Allen and I. D. Brown [Acta Cryst. (1991), A47, 655-685].                  #
#                                                                            #
# The current version of the core CIF dictionary is obtainable from          #
# ftp://ftp.iucr.org/pub/cif_core.dic.                                       #
#                                                                            #
# Software is freely available for graphical display of the structure(s)     #
# in this CIF. For information consult the CIF software page                 #
# http://www.iucr.org/resources/cif/software.                                #
#                                                                            #
# This file may be used for bona fide research purposes within the           #
# scientific community so long as proper attribution is given to the journal # 
# article from which it was obtained.                                        #
#                                                                            #
##############################################################################
data_I
_audit_creation_method     SHELXL-97
_chemical_name_systematic
;
Di-\m-hydroxido-bis[hemiaqua(<i>N</i>,<i>N</i>,<i>N</i>',<i>N</i>'-
tetramethylethane-1,2-diamine)copper(II)] bis(tetrafluoridoborate)
;
_chemical_name_common     ?
_chemical_formula_moiety     'C12 H36 Cu2 N4 O3 2+, 2(B F4 -)'
_chemical_formula_sum     'C12 H36 B2 Cu2 F8 N4 O3'
_chemical_formula_iupac     '[Cu2 (O H)2 (C6 H16 N2)2 (H2 O)] (B F4)2'
_chemical_formula_weight     585.32
_chemical_melting_point     ?
_symmetry_cell_setting     monoclinic
_symmetry_space_group_name_H-M     'P 21/c'
_symmetry_space_group_name_Hall     '-P 2ybc'
loop_
    _symmetry_equiv_pos_as_xyz
    'x, y, z'
    '-x, y+1/2, -z+1/2'
    '-x, -y, -z'
    'x, -y-1/2, z-1/2'
_cell_length_a     7.5878(3)
_cell_length_b     14.7081(3)
_cell_length_c     11.4164(3)
_cell_angle_alpha     90.00
_cell_angle_beta     109.174(4)
_cell_angle_gamma     90.00
_cell_volume     1203.41(6)
_cell_formula_units_Z     2
_cell_measurement_reflns_used     3802
_cell_measurement_theta_min     2.77
_cell_measurement_theta_max     31.85
_cell_measurement_temperature     103(2)
_exptl_crystal_description     prism
_exptl_crystal_colour     blue
_exptl_crystal_size_max     0.45
_exptl_crystal_size_mid     0.34
_exptl_crystal_size_min     0.25
_exptl_crystal_density_diffrn     1.615
_exptl_crystal_density_meas     ?
_exptl_crystal_density_method     'not measured'
_exptl_crystal_F_000     600
_exptl_absorpt_coefficient_mu     1.848
_exptl_absorpt_correction_type     numerical
_exptl_absorpt_process_details
;
[Clark & Reid (1995) in <i>CrysAlis PRO</i> (Oxford Diffraction,
2009)]
;
_exptl_absorpt_correction_T_min     0.475
_exptl_absorpt_correction_T_max     0.630
_exptl_special_details     ?
_diffrn_ambient_temperature     103(2)
_diffrn_radiation_type     MoK\a
_diffrn_radiation_wavelength     0.71073
_diffrn_radiation_source     'fine-focus sealed tube'
_diffrn_radiation_monochromator     graphite
_diffrn_measurement_device_type     'Oxford Diffraction Xcalibur Sapphire2'
_diffrn_measurement_method     '\w scans'
_diffrn_detector_area_resol_mean     8.3438
_diffrn_reflns_number     9405
_diffrn_reflns_av_R_equivalents     0.0174
_diffrn_reflns_av_sigmaI/netI     0.0131
_diffrn_reflns_theta_min     2.77
_diffrn_reflns_theta_max     25.00
_diffrn_reflns_theta_full     25.00
_diffrn_measured_fraction_theta_max     1.000
_diffrn_measured_fraction_theta_full     1.000
_diffrn_reflns_limit_h_min     -9
_diffrn_reflns_limit_h_max     6
_diffrn_reflns_limit_k_min     -17
_diffrn_reflns_limit_k_max     17
_diffrn_reflns_limit_l_min     -12
_diffrn_reflns_limit_l_max     13
_diffrn_standards_number     ?
_diffrn_standards_interval_count     ?
_diffrn_standards_interval_time     ?
_diffrn_standards_decay_%     ?
_refine_special_details
;
Refinement of <i>F</i>^2^ against ALL reflections. The weighted <i>R</i>-factor
<i>wR</i> and goodness of fit <i>S</i> are based on <i>F</i>^2^, conventional
<i>R</i>-factors <i>R</i> are based on <i>F</i>, with <i>F</i> set to zero for
negative <i>F</i>^2^. The threshold expression of <i>F</i>^2^ >
\s(<i>F</i>^2^) is used only for calculating <i>R</i>-factors(gt) <i>etc</i>.
and is not relevant to the choice of reflections for refinement.
<i>R</i>-factors based on <i>F</i>^2^ are statistically about twice as large
as those based on <i>F</i>, and <i>R</i>- factors based on ALL data will be
even larger.
;
_reflns_number_total     2118
_reflns_number_gt     1916
_reflns_threshold_expression     I>2sigma(I)
_refine_ls_structure_factor_coef     Fsqd
_refine_ls_matrix_type     full
_refine_ls_R_factor_all     0.0527
_refine_ls_R_factor_gt     0.0461
_refine_ls_wR_factor_gt     0.1282
_refine_ls_wR_factor_ref     0.1425
_refine_ls_goodness_of_fit_ref     1.121
_refine_ls_restrained_S_all     1.121
_refine_ls_number_reflns     2118
_refine_ls_number_parameters     168
_refine_ls_number_restraints     1
_refine_ls_hydrogen_treatment     constr
_refine_ls_weighting_scheme     calc
_refine_ls_weighting_details
         'calc w=1/[\s^2^(Fo^2^)+(0.0802P)^2^+2.3095P] where P=(Fo^2^+2Fc^2^)/3'
_atom_sites_solution_hydrogens     geom
_atom_sites_solution_primary     direct
_atom_sites_solution_secondary     difmap
_refine_ls_shift/su_max     0.000
_refine_ls_shift/su_mean     0.000
_refine_diff_density_max     1.014
_refine_diff_density_min     -0.613
_refine_ls_extinction_method     none
_refine_ls_extinction_coef     ?
loop_
    _atom_type_symbol
    _atom_type_description
    _atom_type_scat_dispersion_real
    _atom_type_scat_dispersion_imag
    _atom_type_scat_source
    'C' 'C' 0.0033 0.0016
                         'International Tables Vol C Tables 4.2.6.8 and 6.1.1.4'
    'H' 'H' 0.0000 0.0000
                         'International Tables Vol C Tables 4.2.6.8 and 6.1.1.4'
    'B' 'B' 0.0013 0.0007
                         'International Tables Vol C Tables 4.2.6.8 and 6.1.1.4'
    'Cu' 'Cu' 0.3201 1.2651
                         'International Tables Vol C Tables 4.2.6.8 and 6.1.1.4'
    'F' 'F' 0.0171 0.0103
                         'International Tables Vol C Tables 4.2.6.8 and 6.1.1.4'
    'N' 'N' 0.0061 0.0033
                         'International Tables Vol C Tables 4.2.6.8 and 6.1.1.4'
    'O' 'O' 0.0106 0.0060
                         'International Tables Vol C Tables 4.2.6.8 and 6.1.1.4'
_computing_data_collection
;
<i>CrysAlis PRO</i> (Oxford Diffraction, 2009)
;
_computing_cell_refinement
;
<i>CrysAlis PRO</i> (Oxford Diffraction, 2009)
;
_computing_data_reduction
;
<i>CrysAlis PRO</i> (Oxford Diffraction, 2009)
;
_computing_structure_solution     'SHELXS97 (Sheldrick, 2008)'
_computing_structure_refinement     'SHELXL97 (Sheldrick, 2008)'
_computing_molecular_graphics     'DIAMOND (Crystal Impact, 2007)'
_computing_publication_material     'SHELXL97 (Sheldrick, 2008)'
loop_
    _atom_site_type_symbol
    _atom_site_label
    _atom_site_fract_x
    _atom_site_fract_y
    _atom_site_fract_z
    _atom_site_U_iso_or_equiv
    _atom_site_adp_type
    _atom_site_calc_flag
    _atom_site_refinement_flags
    _atom_site_occupancy
    _atom_site_disorder_assembly
    _atom_site_disorder_group
    Cu Cu1 0.99395(7) 0.44147(3) 0.10450(4) 0.0366(2) Uani d . 1 . .
    O O1 1.1407(5) 0.5349(2) 0.0666(3) 0.0549(9) Uani d . 1 . .
    H H1O1 1.2395 0.5509 0.1238 0.066 Uiso d R 1 . .
    N N1 0.8191(5) 0.3470(2) 0.1312(3) 0.0327(7) Uani d . 1 . .
    N N2 1.1260(5) 0.4391(2) 0.2902(3) 0.0314(7) Uani d . 1 . .
    C C1 0.9128(7) 0.3110(3) 0.2589(4) 0.0415(10) Uani d . 1 . .
    H H1A 0.8201 0.2802 0.2892 0.050 Uiso calc R 1 . .
    H H1B 1.0090 0.2659 0.2574 0.050 Uiso calc R 1 . .
    C C2 1.0012(6) 0.3876(3) 0.3435(4) 0.0409(10) Uani d . 1 . .
    H H2A 0.9036 0.4284 0.3536 0.049 Uiso calc R 1 . .
    H H2B 1.0744 0.3635 0.4261 0.049 Uiso calc R 1 . .
    C C3 0.7852(7) 0.2687(3) 0.0449(4) 0.0439(10) Uani d . 1 . .
    H H3A 0.6988 0.2261 0.0637 0.066 Uiso calc R 1 . .
    H H3B 0.9035 0.2378 0.0545 0.066 Uiso calc R 1 . .
    H H3C 0.7308 0.2904 -0.0406 0.066 Uiso calc R 1 . .
    C C4 0.6393(7) 0.3896(3) 0.1180(4) 0.0477(11) Uani d . 1 . .
    H H4A 0.5790 0.4079 0.0315 0.072 Uiso calc R 1 . .
    H H4B 0.6593 0.4433 0.1716 0.072 Uiso calc R 1 . .
    H H4C 0.5594 0.3462 0.1420 0.072 Uiso calc R 1 . .
    C C5 1.3102(6) 0.3950(3) 0.3208(4) 0.0418(10) Uani d . 1 . .
    H H5A 1.3692 0.3928 0.4110 0.063 Uiso calc R 1 . .
    H H5B 1.3892 0.4299 0.2842 0.063 Uiso calc R 1 . .
    H H5C 1.2947 0.3331 0.2873 0.063 Uiso calc R 1 . .
    C C6 1.1527(6) 0.5319(3) 0.3457(4) 0.0443(10) Uani d . 1 . .
    H H6A 1.0323 0.5634 0.3223 0.066 Uiso calc R 1 . .
    H H6B 1.2393 0.5662 0.3149 0.066 Uiso calc R 1 . .
    H H6C 1.2041 0.5271 0.4362 0.066 Uiso calc R 1 . .
    O O2 1.1575(9) 0.3292(5) 0.0210(6) 0.0530(17) Uani d P 0.50 . .
    H H1O2 1.1982 0.3370 -0.0410 0.079 Uiso d PR 0.50 . .
    H H2O2 1.2127 0.2821 0.0596 0.079 Uiso d PR 0.50 . .
    B B1 0.3609(3) 0.36611(14) -0.2852(2) 0.0427(11) Uani d . 1 . .
    F F1 0.3327(3) 0.44656(14) -0.3535(2) 0.0314(13) Uani d PR 0.598(9) A 1
    F F2 0.2736(3) 0.29431(14) -0.3627(2) 0.073(2) Uani d PR 0.598(9) A 1
    F F3 0.5517(3) 0.34845(14) -0.2352(2) 0.0541(16) Uani d PR 0.598(9) A 1
    F F4 0.2853(3) 0.37442(14) -0.1896(2) 0.063(2) Uani d PR 0.598(9) A 1
    F F5 0.2794(3) 0.43234(14) -0.3741(2) 0.046(4) Uani d PR 0.269(6) A 2
    F F6 0.2286(3) 0.33315(14) -0.2353(2) 0.118(9) Uani d PR 0.269(6) A 2
    F F7 0.4266(3) 0.29504(14) -0.3404(2) 0.114(7) Uani d PR 0.269(6) A 2
    F F8 0.5095(3) 0.40444(14) -0.1910(2) 0.057(3) Uani d PR 0.269(6) A 2
    F F9 0.2163(3) 0.32255(14) -0.3763(2) 0.103(14) Uiso d PR 0.134(8) A 3
    F F10 0.5273(3) 0.31908(14) -0.2676(2) 0.046(7) Uiso d PR 0.134(8) A 3
    F F11 0.3789(3) 0.45493(14) -0.3227(2) 0.024(6) Uiso d PR 0.134(8) A 3
    F F12 0.3210(3) 0.36779(14) -0.1743(2) 0.067(10) Uiso d PR 0.134(8) A 3
loop_
    _atom_site_aniso_label
    _atom_site_aniso_U_11
    _atom_site_aniso_U_22
    _atom_site_aniso_U_33
    _atom_site_aniso_U_12
    _atom_site_aniso_U_13
    _atom_site_aniso_U_23
    Cu1 0.0540(4) 0.0325(3) 0.0289(3) -0.0106(2) 0.0212(2) 0.00740(18)
    O1 0.082(2) 0.0584(19) 0.0257(15) -0.0393(18) 0.0190(15) 0.0040(14)
    N1 0.0516(19) 0.0269(16) 0.0236(15) -0.0095(14) 0.0178(14) -0.0008(13)
    N2 0.0404(17) 0.0258(17) 0.0333(17) -0.0060(13) 0.0193(14) 0.0025(12)
    C1 0.061(3) 0.037(2) 0.030(2) -0.0131(19) 0.0200(19) 0.0049(17)
    C2 0.049(2) 0.048(2) 0.0278(19) -0.015(2) 0.0164(17) 0.0039(18)
    C3 0.067(3) 0.028(2) 0.038(2) -0.0014(19) 0.019(2) -0.0051(17)
    C4 0.064(3) 0.039(2) 0.051(3) -0.007(2) 0.034(2) -0.011(2)
    C5 0.045(2) 0.038(2) 0.044(2) -0.0001(18) 0.0163(19) -0.0053(19)
    C6 0.056(3) 0.032(2) 0.046(2) -0.0030(19) 0.018(2) -0.0064(19)
    O2 0.058(4) 0.077(5) 0.038(3) 0.004(3) 0.034(3) -0.006(3)
    B1 0.035(2) 0.040(3) 0.044(3) 0.004(2) 0.000(2) 0.006(2)
    F1 0.028(2) 0.026(2) 0.024(2) -0.007(2) -0.013(2) -0.0041(18)
    F2 0.088(4) 0.046(3) 0.057(3) -0.019(3) -0.013(3) 0.005(2)
    F3 0.040(3) 0.052(3) 0.060(3) 0.013(2) 0.003(2) 0.011(3)
    F4 0.065(3) 0.085(5) 0.051(3) 0.007(3) 0.033(3) 0.029(3)
    F5 0.041(6) 0.042(6) 0.037(6) -0.005(5) -0.010(5) -0.003(4)
    F6 0.059(8) 0.043(8) 0.26(3) 0.002(6) 0.067(12) 0.022(11)
    F7 0.042(7) 0.060(8) 0.24(2) -0.005(6) 0.046(10) -0.061(11)
    F8 0.039(5) 0.084(9) 0.041(6) 0.006(6) 0.001(4) 0.004(6)
_geom_special_details
;
All e.s.d.'s (except the e.s.d. in the dihedral angle between two l.s. planes)
are estimated using the full covariance matrix. The cell e.s.d.'s are taken
into account individually in the estimation of e.s.d.'s in distances, angles
and torsion angles; correlations between e.s.d.'s in cell parameters are only
used when they are defined by crystal symmetry. An approximate (isotropic)
treatment of cell e.s.d.'s is used for estimating e.s.d.'s involving l.s.
planes.
;
loop_
    _geom_bond_atom_site_label_1
    _geom_bond_atom_site_label_2
    _geom_bond_site_symmetry_2
    _geom_bond_distance
    _geom_bond_publ_flag
    Cu1 O1 . 1.905(3) ?
    Cu1 O1 3_765 1.916(3) ?
    Cu1 N1 . 2.013(3) ?
    Cu1 N2 . 2.026(3) ?
    Cu1 O2 . 2.440(6) ?
    Cu1 Cu1 3_765 2.9683(8) ?
    O1 Cu1 3_765 1.916(3) ?
    O1 H1O1 . 0.8499 ?
    N1 C4 . 1.463(6) ?
    N1 C3 . 1.482(5) ?
    N1 C1 . 1.493(5) ?
    N2 C5 . 1.475(5) ?
    N2 C2 . 1.489(5) ?
    N2 C6 . 1.491(5) ?
    C1 C2 . 1.492(6) ?
    C1 H1A . 0.9900 ?
    C1 H1B . 0.9900 ?
    C2 H2A . 0.9900 ?
    C2 H2B . 0.9900 ?
    C3 H3A . 0.9800 ?
    C3 H3B . 0.9800 ?
    C3 H3C . 0.9800 ?
    C4 H4A . 0.9800 ?
    C4 H4B . 0.9800 ?
    C4 H4C . 0.9800 ?
    C5 H5A . 0.9800 ?
    C5 H5B . 0.9800 ?
    C5 H5C . 0.9800 ?
    C6 H6A . 0.9800 ?
    C6 H6B . 0.9800 ?
    C6 H6C . 0.9800 ?
    O2 H1O2 . 0.8678 ?
    O2 H2O2 . 0.8533 ?
    B1 F1 . 1.3940 ?
    B1 F7 . 1.3942 ?
    B1 F6 . 1.3942 ?
    B1 F3 . 1.3950 ?
    B1 F11 . 1.3950 ?
    B1 F10 . 1.3950 ?
    B1 F4 . 1.3953 ?
    B1 F12 . 1.3954 ?
    B1 F9 . 1.3956 ?
    B1 F5 . 1.3960 ?
    B1 F8 . 1.3964 ?
    B1 F2 . 1.3969 ?
loop_
    _geom_angle_atom_site_label_1
    _geom_angle_atom_site_label_2
    _geom_angle_atom_site_label_3
    _geom_angle_site_symmetry_1
    _geom_angle_site_symmetry_3
    _geom_angle
    _geom_angle_publ_flag
    O1 Cu1 O1 . 3_765 78.06(15) ?
    O1 Cu1 N1 . . 174.71(14) ?
    O1 Cu1 N1 3_765 . 97.06(13) ?
    O1 Cu1 N2 . . 97.18(13) ?
    O1 Cu1 N2 3_765 . 170.09(14) ?
    N1 Cu1 N2 . . 87.33(12) ?
    O1 Cu1 O2 . . 89.4(2) ?
    O1 Cu1 O2 3_765 . 83.9(2) ?
    N1 Cu1 O2 . . 92.11(19) ?
    N2 Cu1 O2 . . 104.89(18) ?
    O1 Cu1 Cu1 . 3_765 39.16(10) ?
    O1 Cu1 Cu1 3_765 3_765 38.90(9) ?
    N1 Cu1 Cu1 . 3_765 135.92(9) ?
    N2 Cu1 Cu1 . 3_765 135.73(9) ?
    O2 Cu1 Cu1 . 3_765 85.68(16) ?
    Cu1 O1 Cu1 . 3_765 101.94(15) ?
    Cu1 O1 H1O1 . . 117.4 ?
    Cu1 O1 H1O1 3_765 . 140.6 ?
    C4 N1 C3 . . 108.2(3) ?
    C4 N1 C1 . . 112.5(3) ?
    C3 N1 C1 . . 107.2(3) ?
    C4 N1 Cu1 . . 109.1(3) ?
    C3 N1 Cu1 . . 114.5(3) ?
    C1 N1 Cu1 . . 105.5(2) ?
    C5 N2 C2 . . 111.1(3) ?
    C5 N2 C6 . . 108.4(3) ?
    C2 N2 C6 . . 108.0(3) ?
    C5 N2 Cu1 . . 111.1(3) ?
    C2 N2 Cu1 . . 105.9(2) ?
    C6 N2 Cu1 . . 112.3(3) ?
    C2 C1 N1 . . 109.4(3) ?
    C2 C1 H1A . . 109.8 ?
    N1 C1 H1A . . 109.8 ?
    C2 C1 H1B . . 109.8 ?
    N1 C1 H1B . . 109.8 ?
    H1A C1 H1B . . 108.2 ?
    N2 C2 C1 . . 109.3(3) ?
    N2 C2 H2A . . 109.8 ?
    C1 C2 H2A . . 109.8 ?
    N2 C2 H2B . . 109.8 ?
    C1 C2 H2B . . 109.8 ?
    H2A C2 H2B . . 108.3 ?
    N1 C3 H3A . . 109.5 ?
    N1 C3 H3B . . 109.5 ?
    H3A C3 H3B . . 109.5 ?
    N1 C3 H3C . . 109.5 ?
    H3A C3 H3C . . 109.5 ?
    H3B C3 H3C . . 109.5 ?
    N1 C4 H4A . . 109.5 ?
    N1 C4 H4B . . 109.5 ?
    H4A C4 H4B . . 109.5 ?
    N1 C4 H4C . . 109.5 ?
    H4A C4 H4C . . 109.5 ?
    H4B C4 H4C . . 109.5 ?
    N2 C5 H5A . . 109.5 ?
    N2 C5 H5B . . 109.5 ?
    H5A C5 H5B . . 109.5 ?
    N2 C5 H5C . . 109.5 ?
    H5A C5 H5C . . 109.5 ?
    H5B C5 H5C . . 109.5 ?
    N2 C6 H6A . . 109.5 ?
    N2 C6 H6B . . 109.5 ?
    H6A C6 H6B . . 109.5 ?
    N2 C6 H6C . . 109.5 ?
    H6A C6 H6C . . 109.5 ?
    H6B C6 H6C . . 109.5 ?
    Cu1 O2 H1O2 . . 126.3 ?
    Cu1 O2 H2O2 . . 125.0 ?
    H1O2 O2 H2O2 . . 106.4 ?
    F7 B1 F6 . . 109.6 ?
    F1 B1 F3 . . 109.6 ?
    F11 B1 F10 . . 109.5 ?
    F1 B1 F4 . . 109.6 ?
    F3 B1 F4 . . 109.5 ?
    F11 B1 F12 . . 109.5 ?
    F10 B1 F12 . . 109.5 ?
    F11 B1 F9 . . 109.5 ?
    F10 B1 F9 . . 109.5 ?
    F12 B1 F9 . . 109.4 ?
    F7 B1 F5 . . 109.5 ?
    F6 B1 F5 . . 109.5 ?
    F7 B1 F8 . . 109.4 ?
    F6 B1 F8 . . 109.5 ?
    F5 B1 F8 . . 109.3 ?
    F1 B1 F2 . . 109.5 ?
    F3 B1 F2 . . 109.3 ?
    F4 B1 F2 . . 109.3 ?
loop_
    _geom_torsion_atom_site_label_1
    _geom_torsion_atom_site_label_2
    _geom_torsion_atom_site_label_3
    _geom_torsion_atom_site_label_4
    _geom_torsion_site_symmetry_1
    _geom_torsion_site_symmetry_2
    _geom_torsion_site_symmetry_3
    _geom_torsion_site_symmetry_4
    _geom_torsion
    _geom_torsion_publ_flag
    O1 Cu1 O1 Cu1 3_765 . . 3_765 0.0 ?
    N2 Cu1 O1 Cu1 . . . 3_765 -171.19(16) ?
    O2 Cu1 O1 Cu1 . . . 3_765 83.9(2) ?
    O1 Cu1 N1 C4 3_765 . . . -65.4(3) ?
    N2 Cu1 N1 C4 . . . . 105.7(3) ?
    O2 Cu1 N1 C4 . . . . -149.5(3) ?
    Cu1 Cu1 N1 C4 3_765 . . . -63.6(3) ?
    O1 Cu1 N1 C3 3_765 . . . 55.9(3) ?
    N2 Cu1 N1 C3 . . . . -133.0(3) ?
    O2 Cu1 N1 C3 . . . . -28.2(3) ?
    Cu1 Cu1 N1 C3 3_765 . . . 57.8(3) ?
    O1 Cu1 N1 C1 3_765 . . . 173.6(3) ?
    N2 Cu1 N1 C1 . . . . -15.3(3) ?
    O2 Cu1 N1 C1 . . . . 89.5(3) ?
    Cu1 Cu1 N1 C1 3_765 . . . 175.4(2) ?
    O1 Cu1 N2 C5 . . . . -74.1(3) ?
    N1 Cu1 N2 C5 . . . . 108.7(3) ?
    O2 Cu1 N2 C5 . . . . 17.2(3) ?
    Cu1 Cu1 N2 C5 3_765 . . . -82.1(3) ?
    O1 Cu1 N2 C2 . . . . 165.2(3) ?
    N1 Cu1 N2 C2 . . . . -12.1(3) ?
    O2 Cu1 N2 C2 . . . . -103.5(3) ?
    Cu1 Cu1 N2 C2 3_765 . . . 157.2(2) ?
    O1 Cu1 N2 C6 . . . . 47.5(3) ?
    N1 Cu1 N2 C6 . . . . -129.7(3) ?
    O2 Cu1 N2 C6 . . . . 138.8(3) ?
    Cu1 Cu1 N2 C6 3_765 . . . 39.5(3) ?
    C4 N1 C1 C2 . . . . -78.2(4) ?
    C3 N1 C1 C2 . . . . 163.0(4) ?
    Cu1 N1 C1 C2 . . . . 40.6(4) ?
    C5 N2 C2 C1 . . . . -83.0(4) ?
    C6 N2 C2 C1 . . . . 158.3(4) ?
    Cu1 N2 C2 C1 . . . . 37.7(4) ?
    N1 C1 C2 N2 . . . . -53.7(5) ?
loop_
    _geom_hbond_atom_site_label_D
    _geom_hbond_atom_site_label_H
    _geom_hbond_atom_site_label_A
    _geom_hbond_site_symmetry_A
    _geom_hbond_distance_DH
    _geom_hbond_distance_HA
    _geom_hbond_distance_DA
    _geom_hbond_angle_DHA
    O1 H1O1 F8 3_765 0.85 1.92 2.717(4) 155.6
    O1 H1O1 F3 3_765 0.85 2.23 3.024(4) 154.5
    O2 H1O2 F12 1_655 0.87 2.08 2.942(6) 172.4
    O2 H1O2 F4 1_655 0.87 2.09 2.949(6) 172.1
    O2 H1O2 F6 1_655 0.87 2.31 3.146(6) 163.1
    O2 H2O2 F2 4_666 0.85 1.41 2.251(8) 167.0
    O2 H2O2 F9 4_666 0.85 1.70 2.491(8) 153.2
    O2 H2O2 F7 4_666 0.85 2.00 2.808(8) 157.4
_iucr_refine_instructions_details
;
TITL I
CELL  0.71073   7.5878  14.7081  11.4164   90.000  109.174   90.000
ZERR     4.00   0.0003   0.0003   0.0003    0.000    0.004    0.000
LATT   1
SYMM  - X, 1/2 + Y, 1/2 - Z
SFAC  C    H    B    CU   F    N    O
UNIT  24   72   4    4    16   8    6
MERG   2
OMIT    -2.00  50.00
SUMP 1 0.001 1.0 2 1.0 3 1.0 4
BIND Cu1 O2
FMAP   2
PLAN   20
ACTA
EQIV $1 -x+2, -y+1, -z
EQIV $2 x+1, y, z
EQIV $3 x+1, -y+1/2, z+1/2
HTAB O1 F8_$1
HTAB O1 F3_$1
HTAB O2 F12_$2
HTAB O2 F4_$2
HTAB O2 F6_$2
HTAB O2 F2_$3
HTAB O2 F9_$3
HTAB O2 F7_$3
BOND   $H
CONF
L.S.  20
TEMP  -170.00
WGHT    0.081500    2.278900
FVAR       5.36644   0.59756   0.26916   0.13427
CU1   4    0.993947    0.441467    0.104505    11.00000    0.05395    0.03247 =
         0.02895    0.00740    0.02118   -0.01063
O1    7    1.140651    0.534883    0.066641    11.00000    0.08164    0.05836 =
         0.02569    0.00401    0.01904   -0.03932
AFIX   3
H1O1  2    1.239481    0.550933    0.123789    11.00000   -1.20000
AFIX   0
N1    6    0.819064    0.346974    0.131241    11.00000    0.05155    0.02686 =
         0.02363   -0.00078    0.01781   -0.00951
N2    6    1.126001    0.439078    0.290208    11.00000    0.04036    0.02585 =
         0.03329    0.00246    0.01926   -0.00603
C1    1    0.912771    0.310976    0.258856    11.00000    0.06105    0.03725 =
         0.03001    0.00488    0.02001   -0.01308
AFIX  23
H1A   2    0.820054    0.280220    0.289233    11.00000   -1.20000
H1B   2    1.008993    0.265938    0.257402    11.00000   -1.20000
AFIX   0
C2    1    1.001241    0.387558    0.343473    11.00000    0.04946    0.04810 =
         0.02779    0.00392    0.01640   -0.01506
AFIX  23
H2A   2    0.903567    0.428438    0.353556    11.00000   -1.20000
H2B   2    1.074368    0.363457    0.426133    11.00000   -1.20000
AFIX   0
C3    1    0.785179    0.268661    0.044921    11.00000    0.06729    0.02765 =
         0.03782   -0.00512    0.01855   -0.00140
AFIX 137
H3A   2    0.698798    0.226080    0.063731    11.00000   -1.50000
H3B   2    0.903541    0.237762    0.054544    11.00000   -1.50000
H3C   2    0.730796    0.290369   -0.040578    11.00000   -1.50000
AFIX   0
C4    1    0.639332    0.389643    0.117973    11.00000    0.06417    0.03934 =
         0.05080   -0.01122    0.03406   -0.00659
AFIX 137
H4A   2    0.578963    0.407934    0.031466    11.00000   -1.50000
H4B   2    0.659303    0.443342    0.171582    11.00000   -1.50000
H4C   2    0.559353    0.346231    0.141986    11.00000   -1.50000
AFIX   0
C5    1    1.310214    0.395011    0.320758    11.00000    0.04485    0.03770 =
         0.04399   -0.00527    0.01630   -0.00010
AFIX 137
H5A   2    1.369171    0.392764    0.411026    11.00000   -1.50000
H5B   2    1.389157    0.429928    0.284239    11.00000   -1.50000
H5C   2    1.294715    0.333061    0.287306    11.00000   -1.50000
AFIX   0
C6    1    1.152715    0.531915    0.345655    11.00000    0.05615    0.03173 =
         0.04572   -0.00635    0.01771   -0.00296
AFIX 137
H6A   2    1.032345    0.563447    0.322291    11.00000   -1.50000
H6B   2    1.239297    0.566220    0.314944    11.00000   -1.50000
H6C   2    1.204066    0.527113    0.436182    11.00000   -1.50000
AFIX   0
O2    7    1.157452    0.329154    0.021008    10.50000    0.05753    0.07664 =
         0.03821   -0.00574    0.03400    0.00387
AFIX   3
H1O2  2    1.198178    0.336959   -0.040978    10.50000   -1.50000
H2O2  2    1.212693    0.282079    0.059645    10.50000   -1.50000
AFIX   0
B1    3    0.360935    0.366111   -0.285226    11.00000    0.03481    0.03973 =
         0.04408    0.00628    0.00004    0.00395
PART    1
AFIX   3
F1    5    0.332653    0.446564   -0.353450    21.00000    0.02833    0.02620 =
         0.02394   -0.00409   -0.01286   -0.00728
F2    5    0.273634    0.294308   -0.362685    21.00000    0.08799    0.04616 =
         0.05744    0.00496   -0.01343   -0.01853
F3    5    0.551699    0.348445   -0.235165    21.00000    0.04029    0.05234 =
         0.05966    0.01101    0.00266    0.01279
F4    5    0.285293    0.374416   -0.189630    21.00000    0.06549    0.08484 =
         0.05064    0.02867    0.03345    0.00663
PART    2
F5    5    0.279437    0.432344   -0.374106    31.00000    0.04125    0.04189 =
         0.03665   -0.00340   -0.00991   -0.00504
F6    5    0.228625    0.333148   -0.235289    31.00000    0.05858    0.04307 =
         0.26297    0.02220    0.06740    0.00184
F7    5    0.426572    0.295040   -0.340413    31.00000    0.04200    0.05995 =
         0.23999   -0.06126    0.04621   -0.00463
F8    5    0.509540    0.404440   -0.190990    31.00000    0.03888    0.08394 =
         0.04086    0.00427    0.00118    0.00616
PART    3
F9    5    0.216252    0.322550   -0.376342    41.00000    0.10343
F10   5    0.527338    0.319081   -0.267551    41.00000    0.04562
F11   5    0.378851    0.454927   -0.322683    41.00000    0.02394
F12   5    0.321029    0.367788   -0.174327    41.00000    0.06668
HKLF    4
END
;
data_global
_journal_date_recd_electronic     2012-04-23
_journal_date_accepted     2012-05-14
_journal_name_full     'Acta Crystallographica, Section E'
_journal_year     2012
_journal_volume     68
_journal_issue      6
_journal_page_first     m784
_journal_page_last     m784
_journal_paper_category     QM
_journal_paper_doi     10.1107/S1600536812021836
_journal_coeditor_code     RZ2749
data_New_Global_Publ_Block
_publ_contact_author_name     'Han\'ikov\'a, Jaroslava'
_publ_contact_author_address
;
Department of Inorganic Chemistry
Institute of Chemistry
P.J. \<Saf\'arik University in Ko\<sice,
Moyzesova 11
041 54 Ko\<sice
Slovakia
;
_publ_contact_author_email     'jaroslava.hanikova@student.upjs.sk'
_publ_contact_author_fax     '+421 55 62 221 24'
_publ_contact_author_phone     '+421 55 234 2340'
_publ_section_title
;\
Di-\m-hydroxido-bis[hemiaqua(<i>N</i>,<i>N</i>,<i>N</i>',<i>N</i>'-\
tetramethylethane-1,2-diamine)copper(II)] bis(tetrafluoridoborate)
;
loop_
    _publ_author_name
    _publ_author_footnote
    _publ_author_address
    'Han\'ikov\'a, Jaroslava' .
;
Department of Inorganic Chemistry
Institute of Chemistry
P. J. \<Saf\'arik University in Ko\<sice,
Moyzesova 11
041 54 Ko\<sice
Slovakia
;
    'Kuch\'ar, Juraj' .
;
Department of Inorganic Chemistry
Institute of Chemistry
P. J. \<Saf\'arik University in Ko\<sice,
Moyzesova 11
041 54 Ko\<sice
Slovakia
;
    'Tr\'avn\'i\<cek, Zden\<ek' .
;
Department of Inorganic Chemistry
Faculty of Science
Palack\'y University,
T\<r. 17. listopadu 12
771 46 Olomouc
Czech Republic
;
    '\<Cern\'ak, Juraj' .
;
Department of Inorganic Chemistry
Institute of Chemistry
P. J. \<Saf\'arik University in Ko\<sice,
Moyzesova 11
041 54 Ko\<sice
Slovakia
;
