# Supplementary material for: Di-μ-hydroxido-bis­[hemiaqua­(N,N,N′,N′-tetra­methyl­ethane-1,2-diamine)­copper(II)] bis­(tetra­fluoridoborate)
Source: Acta Crystallogr Sect E Struct Rep Online. 2012 May 19;68(Pt 6):m784. doi: 10.1107/S1600536812021836 (PMC3379114; doi:10.1107/S1600536812021836)
Supplement: Supplementary file 2 [file e-68-0m784-Isup2.hkl]

#
# h,k,l, Fc-squared, Fo-squared, sigma(Fo-squared) and status flag
#
data_I
_shelx_title ' j'
_shelx_refln_list_code          4
_shelx_F_calc_maximum      171.83
_exptl_crystal_F_000       600.00
_reflns_d_resolution_high  0.8409
 
loop_
 _symmetry_equiv_pos_as_xyz
 'x, y, z'
 '-x, y+1/2, -z+1/2'
 '-x, -y, -z'
 'x, -y-1/2, z-1/2'
 
_cell_length_a     7.5878
_cell_length_b    14.7081
_cell_length_c    11.4164
_cell_angle_alpha  90.000
_cell_angle_beta  109.174
_cell_angle_gamma  90.000
 
_shelx_F_squared_multiplier     1.000
 
loop_
 _refln_index_h
 _refln_index_k
 _refln_index_l
 _refln_F_squared_calc
 _refln_F_squared_meas
 _refln_F_squared_sigma
 _refln_observed_status
   1   0   0    17302.05    14588.46   3398.04 o
   2   0   0      516.63      551.61      5.67 o
   3   0   0     4640.34     4371.43      9.50 o
   4   0   0     1834.69     1634.38     18.68 o
   5   0   0     1145.32     1188.91     12.91 o
   6   0   0     2235.07     2316.36     17.86 o
   7   0   0      683.02      604.62     10.23 o
   8   0   0      199.30      184.52      8.17 o
   1   1   0      279.04      235.14     31.76 o
   2   1   0     2003.91     2107.23      7.22 o
   3   1   0      977.46      923.76      3.77 o
   4   1   0      667.06      755.28      4.33 o
   5   1   0       78.42       71.11      2.16 o
   6   1   0       46.99       48.35      4.76 o
   7   1   0       17.92       24.02      4.35 o
   8   1   0       12.40       13.28      4.79 o
   0   2   0     8153.90       13.38      8.01 o
   1   2   0     8238.68     9187.57     44.94 o
   2   2   0     5293.11     5668.14     13.37 o
   3   2   0     3799.43     3865.33     19.14 o
   4   2   0      152.04       88.99      1.36 o
   5   2   0      419.65      430.89      3.83 o
   6   2   0     1237.75     1224.51      9.75 o
   7   2   0      368.07      367.88      5.49 o
   8   2   0      188.68      177.43      5.88 o
   1   3   0     1241.90     1371.98      5.46 o
   2   3   0      413.42      501.50      2.17 o
   3   3   0      457.29      476.66      3.06 o
   4   3   0      499.21      472.67      3.91 o
   5   3   0      161.98      179.65      2.78 o
   6   3   0       55.58       30.87      1.73 o
   7   3   0       11.15       13.55      3.21 o
   8   3   0       37.33       19.21      4.98 o
   0   4   0     2822.40     3567.27     26.38 o
   1   4   0     2499.38     2762.23     12.25 o
   2   4   0       17.70       18.27      0.96 o
   3   4   0      640.73      582.96      2.55 o
   4   4   0        3.83        3.72      1.20 o
   5   4   0       15.37        0.32      1.39 o
   6   4   0       29.90       22.93      1.68 o
   7   4   0        3.24       -1.35      3.88 o
   8   4   0        0.15       -5.43      7.04 o
   1   5   0      571.76      693.50      2.95 o
   2   5   0     1230.90     1209.36     10.95 o
   3   5   0      148.94      110.34      1.61 o
   4   5   0       87.82       73.84      1.41 o
   5   5   0       44.42       68.30      1.63 o
   6   5   0      182.68      179.89      2.35 o
   7   5   0        3.31       -1.09      3.30 o
   8   5   0       49.89       32.86      4.06 o
   0   6   0     2446.28     2195.72      6.38 o
   1   6   0     1809.55     1905.11     10.73 o
   2   6   0     2051.94     1991.50      7.11 o
   3   6   0     5255.93     5673.35     22.80 o
   4   6   0      942.13      900.60      6.85 o
   5   6   0      163.68      165.54      2.11 o
   6   6   0      308.45      312.11      2.65 o
   7   6   0      108.55       98.66      3.99 o
   8   6   0      123.38      146.08      6.16 o
   1   7   0       68.09       70.58      1.57 o
   2   7   0      718.22      884.89      5.51 o
   3   7   0      292.90      202.61      1.88 o
   4   7   0       84.03       91.01      1.65 o
   5   7   0       26.09       21.02      1.66 o
   6   7   0       15.30        0.54      3.88 o
   7   7   0       79.81       68.53      5.44 o
   0   8   0     7503.64     8564.36     28.38 o
   1   8   0     6439.61     5988.19     21.66 o
   2   8   0     3498.25     4060.65     12.36 o
   3   8   0     1155.20     1130.12     13.90 o
   4   8   0      807.01      812.14      9.39 o
   5   8   0      249.40      227.08      7.46 o
   6   8   0      245.01      269.08      5.80 o
   7   8   0      286.97      305.02      5.32 o
   1   9   0      730.88      706.95      4.36 o
   2   9   0      435.95      448.76      2.82 o
   3   9   0        6.41       -0.32      1.57 o
   4   9   0      303.12      307.68      4.77 o
   5   9   0        0.18       -3.18      3.71 o
   6   9   0       10.46       10.04      4.43 o
   7   9   0       33.72       59.83      4.29 o
   0  10   0     4755.08     5089.61     19.96 o
   1  10   0     2735.31     2982.99      8.31 o
   2  10   0     1082.74     1025.03      4.42 o
   3  10   0      327.75      324.85      5.00 o
   4  10   0      216.38      263.72      5.88 o
   5  10   0      529.93      509.03      7.10 o
   6  10   0      374.31      347.06      6.48 o
   1  11   0       17.14       25.61      2.15 o
   2  11   0      164.07      174.74      4.14 o
   3  11   0       51.71       35.92      3.20 o
   4  11   0        3.58        6.08      3.19 o
   5  11   0      146.58      119.72      5.28 o
   6  11   0        0.05       -2.65      3.87 o
   0  12   0     1074.97     1017.73      6.89 o
   1  12   0      151.79      200.59      5.70 o
   2  12   0       48.34       28.52      2.17 o
   3  12   0      557.01      514.44      6.74 o
   4  12   0        0.69       -3.24      3.24 o
   5  12   0        2.69        3.94      3.64 o
   6  12   0       27.47       22.46      4.20 o
   1  13   0      222.88      232.60      5.79 o
   2  13   0       26.08       21.33      3.30 o
   3  13   0        8.52        7.14      3.99 o
   4  13   0        0.89       -1.33      3.02 o
   5  13   0      129.38       89.64      4.26 o
   0  14   0       60.49       58.84      3.92 o
   1  14   0       60.84       83.48      3.69 o
   2  14   0       99.75       62.63      3.22 o
   3  14   0       96.97       85.68      3.35 o
   4  14   0      158.26      184.18      5.41 o
   5  14   0       92.51       68.18      3.92 o
   1  15   0       45.31       36.68      3.36 o
   2  15   0        9.28       15.68      3.12 o
   3  15   0       52.64       32.15      3.37 o
   4  15   0       97.59      125.49      4.01 o
   0  16   0      464.12      477.14     12.49 o
   1  16   0      522.51      480.52      8.92 o
   2  16   0      574.98      703.75      6.37 o
   3  16   0      730.67      679.10      8.20 o
   1  17   0       18.46       19.68      4.71 o
   2  17   0       20.93       15.24      4.17 o
  -8   1   1      124.13      124.74      5.55 o
  -7   1   1      147.70      170.67      3.62 o
  -6   1   1       17.29       13.21      1.34 o
  -5   1   1     1111.40     1132.76      6.87 o
  -4   1   1      150.73      163.52      1.50 o
  -3   1   1     2019.07     1940.77     10.36 o
  -2   1   1    13533.83    14808.77     46.36 o
  -1   1   1     4089.33     4493.46     45.14 o
   1   1   1     8348.91     9951.73     63.04 o
   2   1   1      354.50      295.74      1.79 o
   3   1   1      120.31       63.80      1.35 o
   4   1   1     3420.48     3349.40      7.93 o
   5   1   1     1263.18     1228.12     13.23 o
   6   1   1     1296.44     1322.56      7.56 o
   7   1   1      204.15      184.74      5.49 o
   8   1   1       55.92       39.42      4.99 o
  -8   2   1       28.70       24.93      4.60 o
  -7   2   1      232.93      225.84      4.61 o
  -6   2   1      558.26      593.64      4.90 o
  -5   2   1      552.63      553.47      3.03 o
  -4   2   1      148.05      113.61      1.08 o
  -3   2   1     2029.38     2362.95     15.60 o
  -2   2   1     1192.91      956.44      4.71 o
  -1   2   1    29525.69    34501.93     71.75 o
   0   2   1     1458.93     1404.09      8.94 o
   1   2   1     3459.88     3925.12     16.52 o
   2   2   1     4456.38     4342.21     12.43 o
   3   2   1      460.07      338.88      3.31 o
   4   2   1        2.38        3.28      1.00 o
   5   2   1      524.93      504.33      5.44 o
   6   2   1      107.60      122.06      2.43 o
   7   2   1       39.44       37.98     13.77 o
   8   2   1       25.83       32.66      5.04 o
  -8   3   1       34.81       37.22      7.29 o
  -7   3   1        0.16        1.92      3.31 o
  -6   3   1       34.48       30.69      1.74 o
  -5   3   1        8.60        7.21      1.03 o
  -4   3   1      366.96      269.10      2.55 o
  -3   3   1      922.76      921.05      5.96 o
  -2   3   1     9145.22    10125.80     61.61 o
  -1   3   1    12120.87    13445.22     65.98 o
   0   3   1      132.38      138.38      2.52 o
   1   3   1      847.07      995.31      5.45 o
   2   3   1       82.17       99.50      1.94 o
   3   3   1     2025.74     1953.43     18.56 o
   4   3   1      778.07      882.33      7.35 o
   5   3   1      509.08      496.93      5.18 o
   6   3   1        4.52        3.05      1.77 o
   7   3   1      227.04      200.08      6.35 o
   8   3   1       31.96       31.66      5.29 o
  -8   4   1      172.96      180.67      4.65 o
  -7   4   1      498.68      511.02      9.53 o
  -6   4   1      135.02      122.46      3.10 o
  -5   4   1      396.06      336.79      3.84 o
  -4   4   1     3597.18     3708.76     13.68 o
  -3   4   1     4611.52     4960.22     42.65 o
  -2   4   1     3950.99     4389.34     21.04 o
  -1   4   1     2291.85     2417.58      6.08 o
   0   4   1     3591.63     3957.54     18.90 o
   1   4   1      229.61      167.18      2.16 o
   2   4   1     2822.94     2895.78     19.04 o
   3   4   1      487.91      413.50      4.13 o
   4   4   1      475.65      431.63      3.54 o
   5   4   1      883.35      867.96      6.76 o
   6   4   1       98.52      102.70      2.17 o
   7   4   1      138.67      148.12      4.19 o
   8   4   1       52.93       71.94      5.47 o
  -8   5   1       12.19       18.26      7.16 o
  -7   5   1        3.50        9.27      3.97 o
  -6   5   1        2.99        6.68      1.54 o
  -5   5   1      253.89      308.66      2.04 o
  -4   5   1      233.29      253.43      2.03 o
  -3   5   1      667.88      610.57     10.64 o
  -2   5   1     1131.09     1024.46      6.57 o
  -1   5   1       20.48        6.56      0.89 o
   0   5   1      156.68      194.57      1.25 o
   1   5   1      316.65      343.64      3.10 o
   2   5   1       29.91       54.40      1.22 o
   3   5   1      301.55      266.12      2.87 o
   4   5   1       49.28       58.58      1.59 o
   5   5   1       25.20       34.18      1.80 o
   6   5   1       16.21       23.26      3.16 o
   7   5   1        6.85       -0.49      3.36 o
  -8   6   1      130.52      112.99      4.64 o
  -7   6   1       53.93       52.14      5.27 o
  -6   6   1       10.57        5.50      1.57 o
  -5   6   1      423.92      472.29      2.62 o
  -4   6   1     1027.98      969.63      7.10 o
  -3   6   1      342.08      344.57      4.08 o
  -2   6   1     3626.34     3676.08     14.12 o
  -1   6   1     4299.96     4960.54     15.43 o
   0   6   1      252.83      190.64      1.44 o
   1   6   1      253.18      259.12      2.43 o
   2   6   1     1784.38     1533.15     11.32 o
   3   6   1      396.55      388.98      5.29 o
   4   6   1       57.73       62.27      1.57 o
   5   6   1        7.91       14.68      1.78 o
   6   6   1        3.70       -2.25      3.29 o
   7   6   1        2.70        1.49      3.58 o
  -8   7   1       86.30      105.78      4.82 o
  -7   7   1       17.90       13.48      4.55 o
  -6   7   1      200.04      211.57      3.67 o
  -5   7   1      156.58      196.56      3.55 o
  -4   7   1     1048.25      969.25      5.16 o
  -3   7   1     1030.39     1034.30     10.58 o
  -2   7   1     5586.21     6253.69     35.49 o
  -1   7   1     3577.63     3951.82     17.84 o
   0   7   1      614.63      654.32      5.24 o
   1   7   1     2364.05     2072.79     12.21 o
   2   7   1     1822.26     1788.34     24.84 o
   3   7   1     1521.85     1545.72     11.78 o
   4   7   1     1061.95     1142.51      8.49 o
   5   7   1     1344.63     1312.79     10.01 o
   6   7   1      115.83      104.73      7.89 o
   7   7   1      126.75      120.95      4.40 o
  -7   8   1       29.12       27.83      5.31 o
  -6   8   1        2.94        5.19      4.02 o
  -5   8   1        9.65        6.93      1.71 o
  -4   8   1      210.22      168.69      2.01 o
  -3   8   1      123.49      129.57      1.72 o
  -2   8   1      506.05      507.67      2.02 o
  -1   8   1       47.06       71.65      1.32 o
   0   8   1      483.55      539.43      3.12 o
   1   8   1      219.42      305.52      2.11 o
   2   8   1       51.14       41.12      1.18 o
   3   8   1      150.67      176.70      3.21 o
   4   8   1       41.05       29.32      1.64 o
   5   8   1        1.77        3.45      2.76 o
   6   8   1       30.92       31.21      4.41 o
   7   8   1       15.65       20.46      4.14 o
  -7   9   1      102.22       92.12      4.67 o
  -6   9   1       91.31      125.79      4.40 o
  -5   9   1      463.07      418.67      4.98 o
  -4   9   1      434.09      468.13      2.86 o
  -3   9   1     1600.68     1571.57     11.46 o
  -2   9   1     2879.08     2993.09     11.74 o
  -1   9   1     3523.49     3803.49     21.77 o
   0   9   1     2174.83     2161.98     10.21 o
   1   9   1     3433.93     3720.63     18.61 o
   2   9   1     2118.92     1961.96     11.11 o
   3   9   1      453.34      495.37      3.53 o
   4   9   1     1396.93     1431.60     12.43 o
   5   9   1      445.21      428.27      5.17 o
   6   9   1      501.01      466.61     11.83 o
   7   9   1      426.58      440.19      6.25 o
  -7  10   1       44.34       38.82      4.20 o
  -6  10   1        3.50        5.35      4.53 o
  -5  10   1       12.83       20.08      3.31 o
  -4  10   1       14.27       11.90      3.68 o
  -3  10   1       17.92       32.70      1.44 o
  -2  10   1       24.00        3.11      1.26 o
  -1  10   1      188.65      290.35      2.12 o
   0  10   1      862.59      761.32      5.11 o
   1  10   1      957.93     1104.69      4.10 o
   2  10   1      174.69      130.86      1.64 o
   3  10   1       44.22       48.52      2.93 o
   4  10   1       52.06       27.04      3.24 o
   5  10   1       12.29       20.36      3.66 o
   6  10   1       84.42      101.01      6.17 o
  -6  11   1        6.46        4.51      3.95 o
  -5  11   1      177.46      175.32      4.25 o
  -4  11   1      114.03      115.52      4.49 o
  -3  11   1      347.21      415.84      6.91 o
  -2  11   1     1233.30     1173.96      4.52 o
  -1  11   1      404.39      342.28      5.95 o
   0  11   1      731.46      825.72      8.48 o
   1  11   1     1297.05     1400.55     14.56 o
   2  11   1        7.92        4.81      1.82 o
   3  11   1       18.70        9.48      3.42 o
   4  11   1      678.51      669.96      5.86 o
   5  11   1      120.00      139.05      4.38 o
   6  11   1      119.42      112.01      4.66 o
  -6  12   1      178.99      186.30      4.99 o
  -5  12   1      351.14      393.45      8.23 o
  -4  12   1      224.03      197.03      4.20 o
  -3  12   1       20.34       23.51      2.77 o
  -2  12   1      709.51      876.77      6.81 o
  -1  12   1     1963.68     1772.65     12.90 o
   0  12   1      308.30      326.06      3.31 o
   1  12   1      645.61      644.24      7.43 o
   2  12   1       91.36      116.10      3.07 o
   3  12   1       15.39        8.32      3.11 o
   4  12   1      216.14      159.24      4.23 o
   5  12   1      168.52      221.13      7.42 o
  -5  13   1      216.32      236.25      4.96 o
  -4  13   1      245.69      229.85      3.95 o
  -3  13   1       83.03      148.17      3.48 o
  -2  13   1       79.52       94.60      3.13 o
  -1  13   1       21.31       17.70      2.47 o
   0  13   1      139.97      158.72      2.97 o
   1  13   1       33.07       31.63      2.46 o
   2  13   1       18.95       32.42      3.10 o
   3  13   1      115.61      178.62      5.77 o
   4  13   1        0.13       -1.27      3.21 o
   5  13   1        0.57       -1.09      3.91 o
  -5  14   1       96.42       92.38      3.89 o
  -4  14   1      513.17      520.49      6.58 o
  -3  14   1      254.50      281.03      4.58 o
  -2  14   1      628.86      540.02     11.27 o
  -1  14   1      737.71      751.84      4.82 o
   0  14   1      241.71      238.61      3.49 o
   1  14   1      523.61      572.24      6.77 o
   2  14   1      735.11      690.10      6.29 o
   3  14   1        2.57        2.05      3.25 o
   4  14   1        2.07        1.41      3.64 o
  -4  15   1       93.07      133.14      4.42 o
  -3  15   1      353.30      315.63      8.81 o
  -2  15   1      686.48      696.64      8.10 o
  -1  15   1       99.18       85.47      3.04 o
   0  15   1       42.66       57.90      2.90 o
   1  15   1      440.79      492.60      8.88 o
   2  15   1      165.07      152.36      3.69 o
   3  15   1      206.62      235.81      4.61 o
   4  15   1      241.12      218.89      5.36 o
  -3  16   1      179.94      152.54      4.64 o
  -2  16   1       35.38       32.05      3.80 o
  -1  16   1       93.73      118.22      4.94 o
   0  16   1      162.48      176.02      4.19 o
   1  16   1        0.62       -0.72      5.56 o
   2  16   1       15.69       26.26      7.05 o
   3  16   1       22.60       26.39      4.38 o
  -2  17   1      260.90      273.27      6.31 o
  -1  17   1      184.46      210.82      5.76 o
   0  17   1      266.53      247.17      8.01 o
   1  17   1      261.36      249.21      6.16 o
  -8   0   2       20.38       13.53      6.33 o
  -7   0   2       33.19       15.87      5.81 o
  -6   0   2        3.49        3.68      1.58 o
  -5   0   2      931.24     1012.55      9.16 o
  -4   0   2       96.53       47.98      1.15 o
  -3   0   2      122.00      134.64      2.63 o
  -2   0   2      646.78      664.65      4.95 o
  -1   0   2      289.75      426.05      3.85 o
   0   0   2     5690.96     6347.96     81.34 o
   1   0   2     6518.09     7157.32     25.54 o
   2   0   2      614.54      823.20     15.22 o
   3   0   2        9.09       12.15      1.52 o
   4   0   2      109.13      141.84      2.13 o
   5   0   2      505.44      516.64     19.07 o
   6   0   2      171.98       74.03      7.31 o
   7   0   2       86.72       77.89      7.09 o
  -8   1   2       14.78       23.57      4.56 o
  -7   1   2        0.69       -3.01      3.01 o
  -6   1   2      339.60      335.64      1.96 o
  -5   1   2      684.75      760.44      4.81 o
  -4   1   2      795.62      911.89      6.28 o
  -3   1   2      325.16      370.21      3.06 o
  -2   1   2      949.80      963.18      3.96 o
  -1   1   2     3208.06     3270.23     12.80 o
   0   1   2     6524.21     7390.63     38.98 o
   1   1   2      317.07      422.54      1.81 o
   2   1   2      225.27      218.90      1.57 o
   3   1   2     1528.26     1444.56      7.35 o
   4   1   2        1.16        1.23      1.08 o
   5   1   2      667.83      669.48      5.26 o
   6   1   2       13.36       14.16      3.17 o
   7   1   2       17.92       16.77      4.73 o
  -8   2   2       46.78       37.78      4.77 o
  -7   2   2        1.59       -1.29      3.41 o
  -6   2   2        2.51        2.83      1.39 o
  -5   2   2       19.23       29.60      1.18 o
  -4   2   2      118.32      128.50      1.78 o
  -3   2   2       10.62       12.75      0.65 o
  -2   2   2     1310.70     1237.38      5.69 o
  -1   2   2      188.15      185.01      1.83 o
   0   2   2       98.29       95.47      1.65 o
   1   2   2      218.35      203.24      3.27 o
   2   2   2     1499.23     1509.81      6.09 o
   3   2   2      371.97      347.77      3.23 o
   4   2   2      214.73      228.98      2.45 o
   5   2   2      229.38      215.16      2.60 o
   6   2   2        2.41        0.19      5.15 o
   7   2   2       10.87        2.29      4.48 o
  -8   3   2      179.66      184.21      4.44 o
  -7   3   2       95.57       95.18      3.95 o
  -6   3   2      730.89      810.89     12.83 o
  -5   3   2     1166.90     1150.98      6.25 o
  -4   3   2     2992.70     2853.15     21.42 o
  -3   3   2     8829.02     9719.04     35.52 o
  -2   3   2     5760.05     6192.96     28.11 o
  -1   3   2     7919.56     8558.94     61.68 o
   0   3   2     2749.70     2829.80     19.22 o
   1   3   2      859.61      677.79      4.95 o
   2   3   2     3306.54     3450.49     10.01 o
   3   3   2     2536.21     2551.32      9.40 o
   4   3   2      113.71       78.09      1.18 o
   5   3   2     2046.09     2060.83     15.95 o
   6   3   2      719.98      694.32      9.86 o
   7   3   2       55.44       74.64      5.58 o
  -8   4   2        0.26        2.84      3.57 o
  -7   4   2        2.09        3.25      3.25 o
  -6   4   2        6.76        9.68      2.22 o
  -5   4   2      156.31      132.11      1.49 o
  -4   4   2      317.97      391.68      3.53 o
  -3   4   2       47.29       63.78      1.34 o
  -2   4   2     1674.13     1801.82     11.47 o
  -1   4   2      864.31      924.36      4.40 o
   0   4   2     4154.74     5020.13     25.82 o
   1   4   2     3131.47     3086.40     14.83 o
   2   4   2       54.31       23.19      1.27 o
   3   4   2      160.17      140.43      6.60 o
   4   4   2        2.84       -0.12      1.58 o
   5   4   2       42.55       63.07      2.19 o
   6   4   2       51.44       41.59      3.38 o
   7   4   2        3.40       -0.02      3.56 o
  -8   5   2      125.18      107.02      4.21 o
  -7   5   2      527.26      601.14      9.43 o
  -6   5   2      419.56      472.10      7.97 o
  -5   5   2     1066.96      905.15      6.19 o
  -4   5   2     2746.88     2849.91     20.17 o
  -3   5   2    17160.73    19562.09     62.44 o
  -2   5   2     9360.79    10115.01     34.14 o
  -1   5   2     8007.01     9465.23     33.04 o
   0   5   2     9190.28     9685.60     82.56 o
   1   5   2     1260.50     1259.93      9.29 o
   2   5   2     1002.13      731.30      5.58 o
   3   5   2     3489.97     3680.68     36.83 o
   4   5   2     3809.51     3771.54     13.30 o
   5   5   2      441.44      511.09      7.26 o
   6   5   2      753.00      760.49      6.19 o
   7   5   2      164.18      172.53      4.55 o
  -8   6   2        1.68        2.62      5.81 o
  -7   6   2        0.30        2.44      5.86 o
  -6   6   2       23.28       45.49      2.75 o
  -5   6   2       87.12       83.94      1.72 o
  -4   6   2      243.89      329.07      3.38 o
  -3   6   2       31.26       20.27      1.23 o
  -2   6   2      508.12      615.71      4.40 o
  -1   6   2       13.01       37.69      1.16 o
   0   6   2      371.95      398.18      2.90 o
   1   6   2        1.21        4.21      1.08 o
   2   6   2       73.69       60.06      1.41 o
   3   6   2      123.68      136.79      1.68 o
   4   6   2      202.04      189.53      2.67 o
   5   6   2       66.24       61.87      3.28 o
   6   6   2        9.40        9.30      3.45 o
   7   6   2       13.84       11.65      3.81 o
  -8   7   2       22.54       13.72      4.05 o
  -7   7   2      165.04      177.92      3.89 o
  -6   7   2      665.17      590.15      5.47 o
  -5   7   2      283.47      377.20      3.50 o
  -4   7   2     1301.37     1293.11      3.95 o
  -3   7   2     1738.07     1663.57      6.16 o
  -2   7   2     1237.86     1298.49      3.07 o
  -1   7   2      624.50      541.83      2.01 o
   0   7   2     4804.96     5562.69     17.97 o
   1   7   2     2125.75     2049.97     28.26 o
   2   7   2      394.96      387.98      5.26 o
   3   7   2     1222.90     1094.38     10.08 o
   4   7   2      792.13      771.94      4.64 o
   5   7   2      182.30      195.15      4.05 o
   6   7   2      237.15      240.83      6.96 o
   7   7   2      142.54      129.34      4.65 o
  -7   8   2       40.79       35.27      3.29 o
  -6   8   2       42.94       44.37      3.47 o
  -5   8   2       63.39       98.53      2.25 o
  -4   8   2      534.90      442.50      5.11 o
  -3   8   2      204.53      244.66      1.56 o
  -2   8   2       37.18       90.17      1.68 o
  -1   8   2     1466.98     1718.34      6.27 o
   0   8   2       33.78       16.93      1.38 o
   1   8   2      751.86      670.65      2.53 o
   2   8   2      986.90      877.84      5.39 o
   3   8   2     1261.27     1144.46      6.06 o
   4   8   2       34.43       44.64      2.68 o
   5   8   2      182.67      177.52      5.53 o
   6   8   2      124.51      105.96      4.85 o
   7   8   2       20.45       12.04      4.13 o
  -7   9   2       68.81       75.13      4.13 o
  -6   9   2       43.20       34.96      3.56 o
  -5   9   2       16.80       17.74      1.81 o
  -4   9   2       28.48       24.79      1.67 o
  -3   9   2      183.43      198.91      2.59 o
  -2   9   2        1.16        0.50      1.14 o
  -1   9   2       50.23       77.61      1.46 o
   0   9   2       68.02       54.32      1.90 o
   1   9   2      237.97      263.49      2.15 o
   2   9   2      185.69      188.24      1.75 o
   3   9   2      203.61      165.59      4.05 o
   4   9   2      324.46      336.44      4.46 o
   5   9   2        0.74       -0.55      3.44 o
   6   9   2        5.13       14.78      3.88 o
  -7  10   2       11.18        9.18      4.06 o
  -6  10   2       15.98       11.54      3.56 o
  -5  10   2      140.60      163.86      4.06 o
  -4  10   2      387.70      340.55      2.91 o
  -3  10   2       75.16       86.85      1.52 o
  -2  10   2      274.74      202.21      1.79 o
  -1  10   2      260.37      213.63      1.88 o
   0  10   2       49.40       33.50      1.56 o
   1  10   2      541.05      557.07      4.18 o
   2  10   2     1146.25     1195.99     10.53 o
   3  10   2       81.46       89.63      3.41 o
   4  10   2       13.98        4.47      3.26 o
   5  10   2      170.29      151.36      5.53 o
   6  10   2       56.67       37.41      5.65 o
  -6  11   2      620.01      664.15      8.21 o
  -5  11   2      464.08      548.97      5.60 o
  -4  11   2     1281.69     1352.64     11.64 o
  -3  11   2     1248.38     1137.73      6.56 o
  -2  11   2     1645.10     1727.38     10.91 o
  -1  11   2     1641.51     1631.19      8.23 o
   0  11   2     1886.69     1809.93      9.13 o
   1  11   2     1659.95     1711.89     15.96 o
   2  11   2      296.02      303.48      6.79 o
   3  11   2      689.08      746.14      6.26 o
   4  11   2      467.90      432.67      5.20 o
   5  11   2      337.69      343.28      5.28 o
   6  11   2      231.39      254.20      7.21 o
  -6  12   2       46.35       52.95      5.43 o
  -5  12   2       88.21       89.52      3.94 o
  -4  12   2       16.71        5.01      2.88 o
  -3  12   2      144.11      139.57      4.14 o
  -2  12   2        4.64        3.63      2.02 o
  -1  12   2       40.78       40.89      3.51 o
   0  12   2       20.05        8.64      4.28 o
   1  12   2       13.83       11.96      2.34 o
   2  12   2      103.29      104.37      3.04 o
   3  12   2        0.29        7.15      2.88 o
   4  12   2       82.05       69.45      3.41 o
   5  12   2       26.62       29.86      3.89 o
  -5  13   2      257.50      275.36      4.99 o
  -4  13   2     1051.83     1055.79     10.35 o
  -3  13   2     2274.40     2448.72     32.17 o
  -2  13   2      984.19      985.27     18.98 o
  -1  13   2     1223.10     1325.59      5.72 o
   0  13   2     1864.32     1880.78     17.73 o
   1  13   2      362.95      393.36      4.04 o
   2  13   2      455.43      476.55      5.30 o
   3  13   2      743.47      762.45      5.49 o
   4  13   2      396.94      438.82      7.89 o
   5  13   2      281.20      253.53      4.74 o
  -5  14   2       14.47        6.65      3.43 o
  -4  14   2      294.26      260.52      5.14 o
  -3  14   2       90.46       92.21      3.31 o
  -2  14   2       15.53        5.35      2.77 o
  -1  14   2      159.65      120.13      2.90 o
   0  14   2        3.62        3.38      2.50 o
   1  14   2        0.12        3.04      3.16 o
   2  14   2      140.86      141.83      4.36 o
   3  14   2       22.31       31.71      4.04 o
   4  14   2        0.25        2.73      4.18 o
  -4  15   2      141.53      133.56      9.81 o
  -3  15   2      522.94      560.92      9.46 o
  -2  15   2      271.24      258.28      5.81 o
  -1  15   2      161.26      114.49      3.54 o
   0  15   2      198.48      258.38      4.35 o
   1  15   2       57.38       59.21      5.35 o
   2  15   2      318.20      331.89      5.41 o
   3  15   2      225.82      189.43      6.06 o
  -3  16   2        8.96       16.79      4.96 o
  -2  16   2       46.51       28.33      4.64 o
  -1  16   2       35.11       52.78      9.93 o
   0  16   2        1.71       -1.99      4.42 o
   1  16   2       22.58       27.74      4.85 o
   2  16   2       39.45       26.56      5.33 o
  -2  17   2        0.72        4.39      6.76 o
  -1  17   2        7.40        7.94      5.14 o
   0  17   2       11.08        6.34      4.76 o
   1  17   2        2.57        2.50      4.98 o
  -8   1   3       35.99       32.08      5.76 o
  -7   1   3      110.49      120.15      3.48 o
  -6   1   3       52.85       51.24      2.24 o
  -5   1   3     1138.89     1065.03     12.05 o
  -4   1   3     2746.66     2821.07     29.44 o
  -3   1   3     1016.45     1202.55      6.60 o
  -2   1   3      287.39      258.79      1.72 o
  -1   1   3       57.79       35.84      0.71 o
   0   1   3     1319.32     1720.32     14.80 o
   1   1   3       10.21       11.95      0.99 o
   2   1   3     2843.46     3121.47     14.33 o
   3   1   3       16.25       15.13      1.33 o
   4   1   3      604.11      660.82     18.70 o
   5   1   3       27.17       21.84      1.89 o
   6   1   3        0.52       -1.04      3.07 o
   7   1   3       26.86        6.49      8.56 o
  -8   2   3      111.29      161.74     11.08 o
  -7   2   3        7.04        5.85      2.87 o
  -6   2   3      634.04      591.33      4.71 o
  -5   2   3     3991.45     3854.06     20.70 o
  -4   2   3     2827.37     3106.00     10.79 o
  -3   2   3     1411.70     1196.98      7.02 o
  -2   2   3     7117.04     7107.46     39.49 o
  -1   2   3     1297.94     1553.65     15.20 o
   0   2   3     7208.37     7326.78    116.90 o
   1   2   3     4056.46     4336.97     19.43 o
   2   2   3     1577.04     1480.32      7.90 o
   3   2   3     1720.33     1893.88      7.97 o
   4   2   3     1110.64     1141.77     30.51 o
   5   2   3      471.91      519.08      4.90 o
   6   2   3      322.42      321.42      4.04 o
   7   2   3      103.76      110.35      8.20 o
  -8   3   3       26.00       25.96      3.56 o
  -7   3   3        0.95       -1.04      3.05 o
  -6   3   3      110.84       99.58      2.72 o
  -5   3   3      395.46      440.64      1.98 o
  -4   3   3     3690.69     3972.10     17.08 o
  -3   3   3     1211.95      989.43      5.16 o
  -2   3   3     1019.79     1074.65      4.99 o
  -1   3   3       65.18       97.02      1.12 o
   0   3   3        1.64        4.67      1.00 o
   1   3   3      767.85      640.61      5.35 o
   2   3   3      291.99      334.04      2.67 o
   3   3   3      244.87      226.24      3.60 o
   4   3   3       53.60       42.06      1.67 o
   5   3   3       65.94       70.84      4.65 o
   6   3   3       46.17       39.09      3.33 o
   7   3   3       15.75       10.80      4.76 o
  -8   4   3      314.10      337.49      5.12 o
  -7   4   3      243.06      235.93      6.86 o
  -6   4   3      439.47      512.26      7.29 o
  -5   4   3     1896.44     2065.57     11.09 o
  -4   4   3     1393.77     1174.64      5.10 o
  -3   4   3     8966.81     9559.44     20.49 o
  -2   4   3    13953.55    15833.77     43.83 o
  -1   4   3     6266.19     6673.19     12.37 o
   0   4   3     1648.00     1457.95      8.33 o
   1   4   3     5230.34     4876.22     36.31 o
   2   4   3     2638.98     2423.10      9.05 o
   3   4   3     4971.41     5087.64     20.20 o
   4   4   3     3823.02     3931.76     11.46 o
   5   4   3      629.52      657.30     19.66 o
   6   4   3      173.34      151.70      3.99 o
   7   4   3       93.10       67.69      4.04 o
  -8   5   3        0.00       -0.02      3.56 o
  -7   5   3        3.72        6.96      2.95 o
  -6   5   3       17.32       30.35      2.65 o
  -5   5   3       60.87       50.21      1.15 o
  -4   5   3       14.63       26.33      1.06 o
  -3   5   3        4.69       16.09      0.99 o
  -2   5   3        7.84        9.44      1.09 o
  -1   5   3       88.22       84.30      1.44 o
   0   5   3      868.91     1044.14      7.40 o
   1   5   3      375.87      326.19      2.51 o
   2   5   3      468.62      447.44      4.68 o
   3   5   3      453.60      497.35      8.28 o
   4   5   3       12.86       16.43      2.41 o
   5   5   3       43.56       50.11      4.17 o
   6   5   3        0.44        3.98      3.33 o
   7   5   3        0.49       -2.47      3.81 o
  -8   6   3       23.48       25.89      3.87 o
  -7   6   3      213.17      233.42      4.35 o
  -6   6   3      554.32      596.40      5.37 o
  -5   6   3      741.67      672.78      6.54 o
  -4   6   3     1561.71     1563.91     15.02 o
  -3   6   3     2623.71     2649.59     18.46 o
  -2   6   3     6009.51     6494.40     12.42 o
  -1   6   3     1737.02     1708.10     14.43 o
   0   6   3      274.40      374.33      6.57 o
   1   6   3     2669.52     2475.90      9.55 o
   2   6   3     1263.78     1327.80     10.32 o
   3   6   3      827.55      808.86      6.40 o
   4   6   3     2801.93     2672.14     12.77 o
   5   6   3      883.70      865.32      7.90 o
   6   6   3       61.16       70.09      4.69 o
   7   6   3       49.68       44.86      4.28 o
  -8   7   3       95.37       77.46      5.30 o
  -7   7   3        7.87        5.30      3.01 o
  -6   7   3      204.05      263.64      4.34 o
  -5   7   3      161.38      190.42      2.17 o
  -4   7   3      668.73      587.64      4.15 o
  -3   7   3      114.70       77.84      1.47 o
  -2   7   3     1963.75     2397.09      8.53 o
  -1   7   3     1944.13     2102.43     11.19 o
   0   7   3      727.92      713.66      3.42 o
   1   7   3       20.68        3.63      1.12 o
   2   7   3     1407.50     1416.44      4.93 o
   3   7   3      378.85      368.58      6.31 o
   4   7   3        0.45        5.47      2.93 o
   5   7   3      245.33      265.85      4.58 o
   6   7   3       14.59       17.59      3.71 o
  -7   8   3        1.76       -1.59      4.52 o
  -6   8   3       96.50      133.90      4.50 o
  -5   8   3        2.77        0.95      1.60 o
  -4   8   3      438.32      530.85      4.15 o
  -3   8   3       82.07       48.63      1.34 o
  -2   8   3       19.29       15.40      1.11 o
  -1   8   3        0.35        1.76      1.12 o
   0   8   3      164.48      167.20      1.47 o
   1   8   3        1.62        2.58      1.21 o
   2   8   3      213.81      211.43      2.79 o
   3   8   3      123.59      138.92      3.19 o
   4   8   3       52.82       55.01      3.19 o
   5   8   3       20.52       16.44      3.40 o
   6   8   3       61.03       47.00      4.04 o
  -7   9   3      308.54      338.87      5.97 o
  -6   9   3      109.04      142.89      4.79 o
  -5   9   3      914.06      765.02      6.66 o
  -4   9   3     1268.71     1253.80      5.16 o
  -3   9   3      910.71     1060.76      5.60 o
  -2   9   3      745.28      622.47      3.64 o
  -1   9   3      894.14      919.25      2.93 o
   0   9   3      262.81      233.27      1.74 o
   1   9   3      483.11      460.73      5.56 o
   2   9   3      300.74      289.32      5.35 o
   3   9   3       38.49       34.55      2.88 o
   4   9   3      472.56      504.07      7.18 o
   5   9   3      148.38      136.50      4.08 o
   6   9   3       18.29       25.16      3.94 o
  -7  10   3      147.02      160.14      6.22 o
  -6  10   3      508.85      506.67     11.33 o
  -5  10   3      533.90      502.59      6.41 o
  -4  10   3      990.17     1178.41      6.47 o
  -3  10   3      308.36      246.76      2.27 o
  -2  10   3      116.29      104.10      1.96 o
  -1  10   3      159.52      109.85      1.60 o
   0  10   3      309.65      299.85      5.47 o
   1  10   3     1458.49     1453.15      7.69 o
   2  10   3     1219.05     1202.03     13.02 o
   3  10   3       13.59       23.29      2.73 o
   4  10   3       90.49       68.71      7.97 o
   5  10   3       32.72       35.65      7.54 o
   6  10   3       35.50       35.63      5.76 o
  -7  11   3      145.00      120.04      4.68 o
  -6  11   3      117.59       72.10      6.30 o
  -5  11   3      330.86      359.06      4.97 o
  -4  11   3      444.29      544.82      5.11 o
  -3  11   3      227.55      217.28      4.18 o
  -2  11   3      584.10      620.79      7.32 o
  -1  11   3      364.42      291.73      3.22 o
   0  11   3       21.52       42.52      6.59 o
   1  11   3       70.99       90.98      3.24 o
   2  11   3        1.90        8.07      2.93 o
   3  11   3       18.46       11.98      3.22 o
   4  11   3       91.45       62.57      3.74 o
   5  11   3        4.92       -2.01      5.12 o
  -6  12   3      261.36      247.20      6.08 o
  -5  12   3     1007.72     1139.91     24.29 o
  -4  12   3     1001.77      959.82     10.96 o
  -3  12   3      225.14      238.58      5.21 o
  -2  12   3      523.54      452.33      5.77 o
  -1  12   3     1016.37     1139.86      5.32 o
   0  12   3     1963.58     2018.37     13.10 o
   1  12   3     1729.13     1563.09     13.40 o
   2  12   3      962.32      926.39     14.15 o
   3  12   3      552.68      499.80      6.30 o
   4  12   3      360.78      415.22      4.82 o
   5  12   3      162.34      164.28      8.73 o
  -6  13   3        5.75        3.70      6.64 o
  -5  13   3       12.54        2.21      6.83 o
  -4  13   3      126.84      117.42      5.13 o
  -3  13   3        6.23        3.58      6.17 o
  -2  13   3      115.18      109.26      3.24 o
  -1  13   3      144.86       94.84      3.26 o
   0  13   3      101.65      140.84      4.92 o
   1  13   3       20.36       35.19      9.85 o
   2  13   3       63.29       53.30      4.10 o
   3  13   3        6.89       16.86      3.99 o
   4  13   3       45.16       57.43      6.56 o
  -5  14   3      305.86      272.66     37.08 o
  -4  14   3      225.77      216.68     67.24 o
  -3  14   3      648.66      600.40     45.89 o
  -2  14   3      722.34      845.59     10.85 o
  -1  14   3      154.17      151.04      3.97 o
   0  14   3      170.48      187.26      6.14 o
   1  14   3      766.45      834.45     28.10 o
   2  14   3      362.76      337.40      8.42 o
   3  14   3      582.69      560.48      6.63 o
   4  14   3      284.93      266.57      5.80 o
  -4  15   3       14.28       30.19      8.50 o
  -3  15   3       10.54        9.80      4.65 o
  -2  15   3       81.21       82.49      5.02 o
  -1  15   3       88.05       75.63      3.48 o
   0  15   3       48.92       50.70      3.40 o
   1  15   3       80.14      116.81      5.38 o
   2  15   3        2.44       -0.67      4.89 o
   3  15   3        8.76       24.67      4.45 o
  -3  16   3        3.87       14.32      5.13 o
  -2  16   3       56.35       59.18      5.09 o
  -1  16   3       42.66       38.33      3.52 o
   0  16   3       89.48       78.71      7.75 o
   1  16   3       67.42       79.55      5.40 o
   2  16   3        3.90        5.57      4.44 o
  -1  17   3       89.56      108.78      5.57 o
   0  17   3        5.38        3.06      4.83 o
  -9   0   4       96.50      111.90      8.12 o
  -8   0   4       46.69       52.20      6.47 o
  -7   0   4      753.71      765.17      6.73 o
  -6   0   4     5702.39     5903.76     67.26 o
  -5   0   4     5461.38     6008.25     39.92 o
  -4   0   4     3155.03     2663.81     15.38 o
  -3   0   4    13074.89    13123.24     47.95 o
  -2   0   4       19.25       20.04      1.08 o
  -1   0   4     1936.24     1928.42     16.55 o
   0   0   4    12000.09    11748.88     56.46 o
   1   0   4     8658.99     8467.79     33.80 o
   2   0   4     3167.37     3658.06     12.94 o
   3   0   4     3881.95     3951.33      9.46 o
   4   0   4     1369.34     1549.97      5.93 o
   5   0   4      241.46      236.80      5.41 o
   6   0   4      139.02      180.18      7.84 o
   7   0   4      127.91      140.10      8.73 o
  -9   1   4        0.20       -2.29      4.94 o
  -8   1   4        2.89        3.18      4.35 o
  -7   1   4       34.01       44.32      2.75 o
  -6   1   4        2.68        3.65      2.74 o
  -5   1   4      643.56      626.72      5.50 o
  -4   1   4     1328.67     1202.53      7.49 o
  -3   1   4      220.26      239.02      2.34 o
  -2   1   4      206.74      202.50      1.11 o
  -1   1   4      723.03      622.09      3.41 o
   0   1   4     2973.23     3161.01      9.12 o
   1   1   4      339.21      417.77      2.68 o
   2   1   4      405.42      406.16      4.43 o
   3   1   4       76.43       68.04      1.56 o
   4   1   4      101.66      109.85      1.61 o
   5   1   4      109.93      112.73      6.06 o
   6   1   4      131.46      139.67      7.87 o
   7   1   4       26.79       23.59      8.83 o
  -8   2   4      128.41      128.20      3.96 o
  -7   2   4      351.08      379.24      4.69 o
  -6   2   4     1570.17     1505.24      8.28 o
  -5   2   4     1567.03     1351.61     48.05 o
  -4   2   4     2656.56     2302.62     74.01 o
  -3   2   4     2231.15     2251.68     17.58 o
  -2   2   4      381.84      298.66      1.69 o
  -1   2   4      736.01      550.86      2.96 o
   0   2   4     9004.51     9428.40     51.86 o
   1   2   4     7394.43     8197.42     54.68 o
   2   2   4     4767.20     5243.00     21.73 o
   3   2   4     1393.00     1378.46     11.86 o
   4   2   4      130.17      107.72      1.69 o
   5   2   4      110.78      112.32      3.16 o
   6   2   4       92.92       94.70      3.46 o
   7   2   4        7.39       10.70      5.96 o
  -8   3   4       28.73       33.36      3.52 o
  -7   3   4      444.01      482.04      4.90 o
  -6   3   4       64.19       71.55      2.61 o
  -5   3   4       71.80       69.19      1.70 o
  -4   3   4     1859.58     1720.86      8.74 o
  -3   3   4     1100.42     1090.05      5.49 o
  -2   3   4      553.94      469.67      1.83 o
  -1   3   4       10.60       30.95      0.99 o
   0   3   4     1970.88     2007.90     11.71 o
   1   3   4     2053.19     2177.69     10.32 o
   2   3   4     3393.96     3638.35     52.62 o
   3   3   4     1330.56     1247.61      7.17 o
   4   3   4      607.65      636.14      5.19 o
   5   3   4       35.22       34.39      3.00 o
   6   3   4      176.11      186.39      3.92 o
   7   3   4       81.70       60.43      7.89 o
  -8   4   4        9.08        5.71      3.47 o
  -7   4   4       84.99       78.24      3.11 o
  -6   4   4       10.78       11.52      2.38 o
  -5   4   4       43.70       47.15      0.96 o
  -4   4   4      296.82      389.47      4.55 o
  -3   4   4      899.05     1002.34      5.82 o
  -2   4   4       17.67       48.53      2.71 o
  -1   4   4      139.93      168.38      1.47 o
   0   4   4        4.78       24.58      1.18 o
   1   4   4      631.18      559.34      4.61 o
   2   4   4      227.70      161.63      1.82 o
   3   4   4      268.59      268.44      2.58 o
   4   4   4       95.92      107.51      3.40 o
   5   4   4       94.98       77.60      3.33 o
   6   4   4        0.03       -2.57      3.13 o
   7   4   4        0.06       -0.94      4.90 o
  -8   5   4       14.16       30.99      3.68 o
  -7   5   4        3.50        3.50      2.79 o
  -6   5   4      234.50      204.34      4.01 o
  -5   5   4       49.21       72.75      1.32 o
  -4   5   4      474.64      473.44      6.06 o
  -3   5   4       78.97      191.17      3.47 o
  -2   5   4      460.69      468.62      6.12 o
  -1   5   4     3687.82     3740.82     13.32 o
   0   5   4      187.06      185.72      2.48 o
   1   5   4      189.72      110.13      1.33 o
   2   5   4     2010.77     2116.10     14.12 o
   3   5   4     1302.27     1261.72      9.79 o
   4   5   4      224.93      205.12      5.58 o
   5   5   4      767.59      749.48     12.58 o
   6   5   4        2.90       -1.51      3.25 o
  -8   6   4      115.94      140.37      3.87 o
  -7   6   4      194.78      246.81      7.50 o
  -6   6   4      476.04      396.21      5.74 o
  -5   6   4      174.22      155.22      2.34 o
  -4   6   4      290.80      394.70      6.91 o
  -3   6   4     1820.23     1889.83     12.33 o
  -2   6   4     2429.31     2266.54      7.22 o
  -1   6   4     1002.23      974.32      5.01 o
   0   6   4     2711.70     2622.73     21.29 o
   1   6   4      173.84      160.42      1.98 o
   2   6   4      901.36      889.08      6.32 o
   3   6   4     1464.71     1448.42     15.49 o
   4   6   4      531.14      544.51      8.83 o
   5   6   4       34.81       33.42      3.93 o
   6   6   4       13.00       16.03      3.89 o
  -8   7   4       49.04       53.94      4.16 o
  -7   7   4       64.10       57.81      4.59 o
  -6   7   4       64.53       41.98      3.26 o
  -5   7   4       72.49       50.93      2.11 o
  -4   7   4      195.59      168.82      1.73 o
  -3   7   4      154.18      223.64      1.66 o
  -2   7   4       21.65       33.33      0.99 o
  -1   7   4       99.30      107.50      3.07 o
   0   7   4      787.88      855.01      7.73 o
   1   7   4      206.09      189.37      3.20 o
   2   7   4     1894.72     1993.23     19.79 o
   3   7   4       19.63       28.22      2.96 o
   4   7   4        1.09       -0.50      2.98 o
   5   7   4       56.71       32.24      3.48 o
   6   7   4        1.59       -0.09      3.78 o
  -8   8   4      179.59      179.69      4.97 o
  -7   8   4      620.82      620.64     11.75 o
  -6   8   4      604.82      666.41      6.74 o
  -5   8   4     1585.58     1775.68     14.36 o
  -4   8   4     3229.00     3008.20     23.66 o
  -3   8   4     1871.82     1766.38      9.05 o
  -2   8   4      483.80      419.14      5.18 o
  -1   8   4     1252.20     1155.91      4.70 o
   0   8   4     2203.93     2267.78     14.60 o
   1   8   4      867.79      858.47      4.18 o
   2   8   4     1460.82     1398.90      7.92 o
   3   8   4     2088.46     1955.39      9.39 o
   4   8   4      292.76      377.08      5.01 o
   5   8   4      160.50      180.72      5.89 o
   6   8   4      118.45      124.57      4.29 o
  -7   9   4       52.61       41.99      4.03 o
  -6   9   4      276.28      354.33      4.92 o
  -5   9   4       28.54       46.95      3.13 o
  -4   9   4       31.57       41.19      1.86 o
  -3   9   4        0.56        0.57      1.34 o
  -2   9   4      393.03      397.70      1.95 o
  -1   9   4     1151.36     1187.15      2.85 o
   0   9   4      360.19      331.81      1.96 o
   1   9   4       24.48       41.73      1.93 o
   2   9   4        1.27        5.06      3.85 o
   3   9   4        0.07        0.95      4.39 o
   4   9   4      123.29      107.67      4.18 o
   5   9   4        2.21       -3.68      3.68 o
  -7  10   4      280.90      301.46      7.55 o
  -6  10   4      771.64      806.77     10.02 o
  -5  10   4      641.92      504.97      5.10 o
  -4  10   4     1049.23     1017.67      4.97 o
  -3  10   4      487.85      520.53      2.91 o
  -2  10   4      251.77      333.20      3.44 o
  -1  10   4     2144.26     1972.94      7.52 o
   0  10   4     1135.53     1021.18     17.65 o
   1  10   4     1550.42     1590.51     18.75 o
   2  10   4     1370.64     1331.88      9.77 o
   3  10   4      487.60      525.40     22.96 o
   4  10   4       59.09       54.37      4.96 o
   5  10   4       87.60       96.76     10.79 o
  -7  11   4       92.76      106.47      4.69 o
  -6  11   4       67.97       81.16      4.06 o
  -5  11   4      126.60      118.47      3.81 o
  -4  11   4       52.77       39.93      4.48 o
  -3  11   4        4.51       23.33      2.30 o
  -2  11   4        5.39        3.75      2.77 o
  -1  11   4      323.51      281.10      3.59 o
   0  11   4      495.08      535.54      9.07 o
   1  11   4      651.50      579.96     12.74 o
   2  11   4      592.64      658.17      7.98 o
   3  11   4       24.73       25.19      4.63 o
   4  11   4       10.12        8.62      5.00 o
   5  11   4       85.87       77.62      7.51 o
  -6  12   4      225.81      178.26      6.41 o
  -5  12   4       72.80       55.76      4.78 o
  -4  12   4      127.81      168.88      5.14 o
  -3  12   4      186.77      239.68      3.45 o
  -2  12   4        1.46        0.87      2.61 o
  -1  12   4       49.53       66.19      3.14 o
   0  12   4      520.75      508.47     11.33 o
   1  12   4       77.07       82.20      3.51 o
   2  12   4      180.70      181.43      6.16 o
   3  12   4       60.07       53.91      4.16 o
   4  12   4       17.54        3.93      5.27 o
  -5  13   4       44.70       35.60      5.04 o
  -4  13   4       78.91      122.23      5.26 o
  -3  13   4        4.91       21.81      4.20 o
  -2  13   4       91.00       88.28      4.98 o
  -1  13   4      808.11      755.39      7.32 o
   0  13   4      133.91      141.07      3.54 o
   1  13   4      275.94      280.20      7.66 o
   2  13   4      355.38      274.75      4.77 o
   3  13   4       44.42       35.91      5.58 o
   4  13   4       68.40       44.82      4.78 o
  -5  14   4        1.72       -0.95      5.16 o
  -4  14   4      116.09       95.95      5.36 o
  -3  14   4       17.68       24.12      4.51 o
  -2  14   4       21.98       27.50      3.00 o
  -1  14   4      288.75      260.33      5.73 o
   0  14   4       31.84       13.41      3.09 o
   1  14   4       22.45       28.60      6.12 o
   2  14   4       39.43       48.93      4.35 o
   3  14   4       15.91       28.06      4.53 o
  -4  15   4        1.03       -2.67      4.93 o
  -3  15   4        1.50        4.25      5.68 o
  -2  15   4       63.22       76.03      5.09 o
  -1  15   4      174.67      189.32      4.05 o
   0  15   4       98.84       69.09      5.05 o
   1  15   4       61.87       35.17     11.95 o
   2  15   4       15.53        7.91      4.17 o
  -3  16   4      493.47      518.16      9.83 o
  -2  16   4      356.00      331.87      6.96 o
  -1  16   4      161.97      164.21      4.22 o
   0  16   4      121.87      124.37      6.20 o
   1  16   4       52.78       44.36      5.87 o
  -9   1   5      140.89      150.95      6.04 o
  -8   1   5      448.74      499.86      7.11 o
  -7   1   5      415.69      412.88      5.70 o
  -6   1   5     1913.62     1862.41     17.61 o
  -5   1   5     3206.76     3208.48     15.87 o
  -4   1   5      912.86      867.46      8.00 o
  -3   1   5     3264.75     2920.89     21.45 o
  -2   1   5     6275.17     6144.66     29.64 o
  -1   1   5     3499.26     3610.99     19.55 o
   0   1   5     9688.95    10943.42     77.69 o
   1   1   5    12407.61    13866.06     42.88 o
   2   1   5     2131.79     2151.26     10.90 o
   3   1   5     1889.04     1879.75      4.35 o
   4   1   5      281.10      299.97      8.10 o
   5   1   5      428.08      451.42     18.29 o
   6   1   5      218.44      229.03      6.39 o
  -8   2   5       61.40       75.57      3.78 o
  -7   2   5       63.96       71.16      3.24 o
  -6   2   5      371.62      359.99      4.90 o
  -5   2   5      564.56      445.70      6.06 o
  -4   2   5      242.35      263.22      3.40 o
  -3   2   5       39.22       15.77      0.65 o
  -2   2   5     1498.58     1525.10     14.28 o
  -1   2   5      770.59      859.95      4.38 o
   0   2   5      182.89      157.17      2.99 o
   1   2   5      193.90      200.60      2.12 o
   2   2   5       93.53       60.38      1.53 o
   3   2   5       66.56       90.32      1.72 o
   4   2   5        7.97        8.07      2.14 o
   5   2   5       51.54       51.36      4.56 o
   6   2   5        3.95        5.77      4.40 o
  -8   3   5      185.11      161.42      5.03 o
  -7   3   5      646.49      680.50      9.49 o
  -6   3   5       41.46       52.90      2.16 o
  -5   3   5      277.38      188.81      8.70 o
  -4   3   5       20.22        3.31      0.58 o
  -3   3   5      102.59      117.23      1.55 o
  -2   3   5      481.06      492.01      3.68 o
  -1   3   5     2410.23     2292.42     16.13 o
   0   3   5     2240.24     2023.88     11.91 o
   1   3   5      837.48      895.37      7.76 o
   2   3   5      610.96      610.02      5.43 o
   3   3   5      186.39      197.86      2.28 o
   4   3   5      913.14      901.21      9.83 o
   5   3   5        4.23        9.33      4.27 o
   6   3   5       50.71       51.41      3.42 o
  -8   4   5       53.52       44.57      3.63 o
  -7   4   5      113.61       80.83      3.12 o
  -6   4   5       89.08      100.21      2.35 o
  -5   4   5      362.25      396.00      4.77 o
  -4   4   5      359.03      380.09      2.80 o
  -3   4   5      149.49      120.50      1.58 o
  -2   4   5        2.23        3.61      0.75 o
  -1   4   5      605.80      692.07      6.18 o
   0   4   5       68.07       67.05      1.47 o
   1   4   5     1518.14     1578.45     10.86 o
   2   4   5      254.90      216.52      2.67 o
   3   4   5        6.49       -1.19      1.77 o
   4   4   5        0.71       -0.57      2.59 o
   5   4   5        7.71        6.32      3.08 o
   6   4   5      103.04       75.12      3.77 o
  -8   5   5      120.63      143.99      4.66 o
  -7   5   5      125.84      143.00      3.43 o
  -6   5   5       87.79      105.36      3.32 o
  -5   5   5      282.70      263.84      2.10 o
  -4   5   5        1.22        6.22      0.92 o
  -3   5   5      503.82      448.64      4.65 o
  -2   5   5        8.13        5.86      0.73 o
  -1   5   5      505.04      591.73      3.90 o
   0   5   5      696.01      699.34      3.07 o
   1   5   5      219.88      172.42      1.55 o
   2   5   5      169.07      172.09      1.80 o
   3   5   5      583.53      582.51      6.87 o
   4   5   5       25.33       44.23      2.85 o
   5   5   5       44.46       34.80      3.23 o
   6   5   5       60.08       62.39      5.35 o
  -8   6   5       76.70       59.27      3.97 o
  -7   6   5      215.17      215.61      4.28 o
  -6   6   5       47.45       60.21      3.21 o
  -5   6   5       82.39       83.66      1.87 o
  -4   6   5      245.47      214.09      2.06 o
  -3   6   5       21.28       16.94      1.03 o
  -2   6   5      531.86      560.74      2.74 o
  -1   6   5      106.15       74.02      1.43 o
   0   6   5     1506.89     1554.74      7.27 o
   1   6   5       53.18       63.50      1.48 o
   2   6   5      175.49      170.63      1.84 o
   3   6   5      132.44      124.50      2.99 o
   4   6   5        6.04        8.22      3.79 o
   5   6   5        9.38        6.70      3.18 o
   6   6   5       31.58        9.85      6.22 o
  -8   7   5      186.88      194.39      5.60 o
  -7   7   5      881.18      910.50     11.94 o
  -6   7   5      589.94      551.65     10.86 o
  -5   7   5      866.08      835.36      9.10 o
  -4   7   5      350.36      343.31      1.96 o
  -3   7   5     1720.75     1874.88     14.66 o
  -2   7   5     4580.96     4252.30     25.82 o
  -1   7   5     3153.64     3046.00     23.22 o
   0   7   5     2951.72     2903.67     10.15 o
   1   7   5     2706.44     2884.12     11.30 o
   2   7   5      986.47      982.46     11.02 o
   3   7   5      506.54      512.93      4.44 o
   4   7   5     1035.92     1032.49     11.06 o
   5   7   5       67.96       67.36      3.76 o
   6   7   5       40.31       40.97      4.65 o
  -7   8   5       94.19      101.99      3.97 o
  -6   8   5        0.86        3.86      5.06 o
  -5   8   5      139.18      139.89      3.50 o
  -4   8   5      100.82      135.94      3.46 o
  -3   8   5      192.11      178.49      1.76 o
  -2   8   5      327.76      257.85      2.29 o
  -1   8   5      201.27      238.15      2.24 o
   0   8   5      430.44      474.81      4.21 o
   1   8   5       54.24       61.11      4.82 o
   2   8   5      199.05      162.05      4.25 o
   3   8   5       98.47      111.87      3.12 o
   4   8   5       30.30       32.57      3.90 o
   5   8   5        4.83        0.74      3.66 o
  -7   9   5      224.65      205.86      6.00 o
  -6   9   5      534.23      565.38      7.64 o
  -5   9   5      911.81     1043.20     26.13 o
  -4   9   5     1536.50     1751.97      8.52 o
  -3   9   5      844.13      729.32      3.35 o
  -2   9   5     2104.93     2072.55      7.59 o
  -1   9   5     1897.61     1926.46      8.11 o
   0   9   5     2681.12     2588.90     12.85 o
   1   9   5     4204.04     4398.18     71.09 o
   2   9   5     1302.39     1276.70     10.72 o
   3   9   5      452.94      498.96      8.18 o
   4   9   5      347.47      332.76      6.50 o
   5   9   5       99.91      128.54      6.97 o
  -7  10   5        6.64        0.79      5.00 o
  -6  10   5        0.05        1.50      4.80 o
  -5  10   5        9.75        8.16      4.40 o
  -4  10   5       10.55       18.44      1.84 o
  -3  10   5       77.36       52.59      1.96 o
  -2  10   5       92.54      108.28      2.19 o
  -1  10   5       56.96       55.18      3.35 o
   0  10   5       34.60       47.11      2.87 o
   1  10   5        1.20       -1.97      2.99 o
   2  10   5        0.02       -0.20      3.57 o
   3  10   5       36.48       26.07      5.27 o
   4  10   5       31.89       19.65      5.22 o
   5  10   5        0.67        1.42      7.26 o
  -6  11   5      315.51      375.90     14.88 o
  -5  11   5      377.14      351.00      6.34 o
  -4  11   5        6.34        7.05      4.78 o
  -3  11   5       42.89       52.60      3.42 o
  -2  11   5      786.98      842.58     10.99 o
  -1  11   5      516.85      528.78      4.53 o
   0  11   5      741.99      751.78     12.41 o
   1  11   5      873.28      816.65      8.50 o
   2  11   5      312.61      326.45      7.99 o
   3  11   5      225.95      219.23      5.21 o
   4  11   5      151.95      148.85      6.21 o
  -6  12   5        0.49        7.98      5.12 o
  -5  12   5       63.92       93.92      5.37 o
  -4  12   5       20.71        7.29      5.15 o
  -3  12   5      223.82      250.97      3.61 o
  -2  12   5       68.86       68.33      3.35 o
  -1  12   5        8.01       10.39      3.12 o
   0  12   5        0.52        1.36      2.98 o
   1  12   5       52.01       35.43      5.31 o
   2  12   5       51.71       63.96      4.24 o
   3  12   5        0.02       -1.51      4.23 o
   4  12   5       13.23        5.70      5.54 o
  -5  13   5       32.01       58.64      5.37 o
  -4  13   5       48.38       28.95      4.92 o
  -3  13   5       26.06       27.77      2.88 o
  -2  13   5       18.49        4.62      3.03 o
  -1  13   5       24.83       45.95      4.33 o
   0  13   5        6.28        5.52      3.29 o
   1  13   5       13.30        7.23      9.61 o
   2  13   5       22.25       27.06      5.67 o
   3  13   5        9.63        4.31      4.34 o
  -5  14   5      305.04      261.16      8.43 o
  -4  14   5      251.62      274.61     14.56 o
  -3  14   5       38.33       38.47      4.92 o
  -2  14   5       23.67       30.50      4.77 o
  -1  14   5       42.28       29.84      3.85 o
   0  14   5        5.72        7.63      4.50 o
   1  14   5       35.73       31.56      5.56 o
   2  14   5       40.25       20.13      4.84 o
  -4  15   5      252.76      200.05      6.69 o
  -3  15   5      402.51      460.05      7.45 o
  -2  15   5      480.59      490.85      6.95 o
  -1  15   5      198.11      190.40      5.09 o
   0  15   5      249.41      259.71      7.25 o
   1  15   5      514.78      470.34      8.08 o
  -2  16   5      104.39      102.21      6.06 o
  -1  16   5       52.85       47.31      3.71 o
   0  16   5       11.81       17.91      4.91 o
  -8   0   6       95.45      122.56      7.20 o
  -7   0   6        7.90       -0.54      3.59 o
  -6   0   6      102.26       98.58      3.45 o
  -5   0   6     1993.62     1905.70     15.32 o
  -4   0   6     2421.28     2441.21      7.23 o
  -3   0   6      151.33      153.56      1.52 o
  -2   0   6     3274.22     3049.15     26.44 o
  -1   0   6     4762.78     4487.60     37.84 o
   0   0   6      881.57      872.67      8.13 o
   1   0   6     1256.02     1393.79      7.94 o
   2   0   6     3666.24     3663.35     14.45 o
   3   0   6     1040.06     1154.25     96.24 o
   4   0   6       10.38        7.64      3.36 o
   5   0   6      114.10      101.54      6.82 o
   6   0   6       75.71       73.24      8.01 o
  -8   1   6       10.93        6.65      3.44 o
  -7   1   6      221.48      248.08      3.75 o
  -6   1   6        4.15       10.89      1.90 o
  -5   1   6       26.84       27.00      1.49 o
  -4   1   6      524.09      449.21      2.46 o
  -3   1   6      756.83      637.76      4.15 o
  -2   1   6        4.87       12.49      0.92 o
  -1   1   6     1507.43     1768.49      9.74 o
   0   1   6     2444.45     2660.68     11.70 o
   1   1   6      101.52      119.49      2.42 o
   2   1   6       38.08       18.26      1.48 o
   3   1   6       22.76       30.60      2.35 o
   4   1   6        9.05        9.88      2.81 o
   5   1   6       27.86       31.88      3.41 o
   6   1   6       47.54       43.99     13.75 o
  -8   2   6       43.67       41.56      3.86 o
  -7   2   6      187.58      190.79      4.95 o
  -6   2   6       50.55       58.86      2.34 o
  -5   2   6      286.19      278.11      2.92 o
  -4   2   6      716.80      601.41     19.08 o
  -3   2   6      732.06      678.56      2.94 o
  -2   2   6      672.96      532.18      4.06 o
  -1   2   6     1430.31     1545.10     12.84 o
   0   2   6      423.84      441.68      4.09 o
   1   2   6     1343.84     1345.15      7.96 o
   2   2   6      618.99      670.03      3.24 o
   3   2   6       82.98       81.40      2.80 o
   4   2   6      150.37      160.79      3.61 o
   5   2   6      329.42      344.71     15.01 o
   6   2   6       62.96       66.40      9.63 o
  -8   3   6      252.51      261.49      4.17 o
  -7   3   6      613.04      645.07      4.96 o
  -6   3   6      790.07      805.59      4.99 o
  -5   3   6      306.86      312.36      3.08 o
  -4   3   6     1519.76     1414.07      7.02 o
  -3   3   6      819.57      865.51      6.25 o
  -2   3   6      231.69      209.33      1.84 o
  -1   3   6     3174.42     3082.64     41.71 o
   0   3   6     6627.40     6752.22     25.91 o
   1   3   6      562.61      606.06      5.40 o
   2   3   6      815.15      779.02      5.35 o
   3   3   6      259.74      299.86      5.23 o
   4   3   6       19.39       17.13      3.21 o
   5   3   6       70.16       89.61      4.08 o
   6   3   6      126.41      143.00      5.59 o
  -8   4   6       72.98       79.48      3.51 o
  -7   4   6       24.97       16.27      2.86 o
  -6   4   6      338.57      311.47      4.21 o
  -5   4   6       98.14       79.80      1.49 o
  -4   4   6        0.96        3.46      0.84 o
  -3   4   6      143.40      125.74      1.41 o
  -2   4   6      163.63      107.86      1.34 o
  -1   4   6      877.66      933.21      8.37 o
   0   4   6      335.15      282.83      4.23 o
   1   4   6       10.93       10.58      1.19 o
   2   4   6       33.95       36.18      2.91 o
   3   4   6       18.84       26.80      2.86 o
   4   4   6      142.83      148.73      4.81 o
   5   4   6       10.33        3.91      4.15 o
   6   4   6        0.11        1.28      4.86 o
  -8   5   6      440.75      448.68      6.52 o
  -7   5   6      610.93      577.88      8.39 o
  -6   5   6     1660.31     1598.02      6.18 o
  -5   5   6      276.70      279.71      3.62 o
  -4   5   6      634.51      664.93      4.27 o
  -3   5   6     2349.47     2226.61     24.46 o
  -2   5   6     3008.34     2832.45     11.03 o
  -1   5   6     3190.49     3111.43     18.30 o
   0   5   6     2094.14     2019.02      9.48 o
   1   5   6     1323.95     1258.18      9.45 o
   2   5   6     1059.43     1102.09      5.40 o
   3   5   6      891.00      878.07      7.02 o
   4   5   6        2.10        0.60      2.82 o
   5   5   6       66.68       66.16      4.58 o
  -8   6   6      117.63      125.56      4.22 o
  -7   6   6      247.27      245.54      4.42 o
  -6   6   6      135.02      149.90      3.57 o
  -5   6   6      232.36      248.84      2.99 o
  -4   6   6       47.34       38.35      1.17 o
  -3   6   6      446.16      366.90      2.65 o
  -2   6   6     1456.69     1443.21      4.64 o
  -1   6   6     3572.58     3839.33     11.18 o
   0   6   6      118.66      122.99      1.88 o
   1   6   6       33.88       38.63      1.34 o
   2   6   6        9.38        8.34      1.90 o
   3   6   6       96.10      100.83      3.00 o
   4   6   6      128.38      126.49      5.22 o
   5   6   6      245.09      245.31      7.67 o
  -8   7   6       61.96       46.46      4.01 o
  -7   7   6      185.54      193.78      4.24 o
  -6   7   6      254.89      298.69      6.89 o
  -5   7   6      537.48      590.76      5.97 o
  -4   7   6      287.87      246.80      2.73 o
  -3   7   6      872.25      867.70      3.14 o
  -2   7   6      971.96     1065.01      3.77 o
  -1   7   6     1854.32     1905.92     14.23 o
   0   7   6     1605.88     1689.15      6.97 o
   1   7   6      839.94      707.43      8.74 o
   2   7   6       30.36       39.18      2.52 o
   3   7   6       11.24       15.01      2.76 o
   4   7   6       17.35       22.83      4.37 o
   5   7   6       26.19       17.35      4.69 o
  -7   8   6      167.42      179.80      8.64 o
  -6   8   6      200.71      191.39      5.41 o
  -5   8   6       32.01       14.15      2.93 o
  -4   8   6      978.58      940.53      5.37 o
  -3   8   6     1558.58     1664.79     10.72 o
  -2   8   6     1033.79     1082.82      3.75 o
  -1   8   6     3280.95     3301.15      8.65 o
   0   8   6     1400.29     1237.06      6.74 o
   1   8   6      754.72      778.26     10.33 o
   2   8   6     1493.72     1475.92      8.91 o
   3   8   6      292.10      314.29      5.47 o
   4   8   6      294.01      264.12      7.21 o
   5   8   6      200.16      188.97      8.93 o
  -7   9   6       32.23       46.11      5.02 o
  -6   9   6       14.25        7.11      4.46 o
  -5   9   6        7.92        2.73      3.98 o
  -4   9   6       17.29       17.26      1.71 o
  -3   9   6      148.28      151.00      2.14 o
  -2   9   6       22.59       25.95      1.77 o
  -1   9   6        0.39        4.12      2.50 o
   0   9   6        3.59       -2.33      3.53 o
   1   9   6       11.13       27.47      7.67 o
   2   9   6        1.00        6.33      3.63 o
   3   9   6       91.76       88.43      4.69 o
   4   9   6        0.44        2.95      5.94 o
  -7  10   6       40.22       30.13      5.30 o
  -6  10   6       43.92       26.15      4.79 o
  -5  10   6       57.97       99.26      4.93 o
  -4  10   6      856.45      852.15      4.35 o
  -3  10   6      391.69      365.80      2.79 o
  -2  10   6      481.20      420.73      4.94 o
  -1  10   6      399.23      462.12      6.31 o
   0  10   6      612.00      664.31      5.82 o
   1  10   6      414.89      410.00      7.85 o
   2  10   6      492.28      513.20      8.44 o
   3  10   6      178.43      161.08      4.57 o
   4  10   6      177.55      177.09      5.96 o
  -6  11   6      174.16      181.02      6.46 o
  -5  11   6      218.81      216.74      5.81 o
  -4  11   6      142.97      153.88      4.21 o
  -3  11   6      274.54      325.62      4.75 o
  -2  11   6      515.37      517.81      5.50 o
  -1  11   6      330.61      322.89      5.65 o
   0  11   6      373.56      404.21      5.56 o
   1  11   6      562.31      538.91     13.43 o
   2  11   6      294.02      333.29      4.96 o
   3  11   6       27.98       34.53      5.26 o
   4  11   6       88.57       93.52      4.67 o
  -6  12   6       59.42       46.71      5.25 o
  -5  12   6        6.56        7.41      4.81 o
  -4  12   6       40.72       40.51      7.23 o
  -3  12   6      102.71      115.40      4.07 o
  -2  12   6       16.72       18.10      4.97 o
  -1  12   6       57.70       53.45      3.54 o
   0  12   6        9.48        9.32      3.14 o
   1  12   6       29.92       54.34      4.72 o
   2  12   6       24.99       17.88      4.17 o
   3  12   6       21.33       22.78      4.47 o
  -5  13   6      293.50      234.17      7.41 o
  -4  13   6      579.28      655.64      8.00 o
  -3  13   6      509.25      471.95      4.64 o
  -2  13   6      369.67      368.70      5.58 o
  -1  13   6      661.00      675.24      9.09 o
   0  13   6      633.22      655.87      8.67 o
   1  13   6      360.86      461.55     13.55 o
   2  13   6      176.33      171.00      7.12 o
  -4  14   6      281.04      291.93     11.40 o
  -3  14   6      361.51      304.78      6.47 o
  -2  14   6      273.57      253.32      4.22 o
  -1  14   6      233.34      264.26      4.48 o
   0  14   6      140.73      189.27      8.77 o
   1  14   6       19.83       34.53      5.20 o
   2  14   6       12.05       11.08      4.23 o
  -3  15   6      520.54      502.56      7.75 o
  -2  15   6      304.81      344.32      6.85 o
  -1  15   6      344.97      302.18      5.59 o
   0  15   6      174.20      159.32      7.38 o
  -8   1   7       26.97       29.92      3.57 o
  -7   1   7        0.18       -0.93      2.29 o
  -6   1   7        0.72        2.28      1.76 o
  -5   1   7       17.53       13.46      1.71 o
  -4   1   7       47.70       47.12      0.90 o
  -3   1   7        0.64        1.78      0.88 o
  -2   1   7      183.69      205.90      1.57 o
  -1   1   7       44.38       59.78      1.27 o
   0   1   7      518.18      495.68      2.76 o
   1   1   7      330.82      352.67      3.03 o
   2   1   7      202.60      234.32      3.21 o
   3   1   7      125.19      132.72      2.92 o
   4   1   7      135.37      139.26      3.31 o
   5   1   7        2.08       -4.50      5.80 o
  -8   2   7      237.33      220.98      5.52 o
  -7   2   7       46.12       48.39      2.55 o
  -6   2   7      230.13      263.24      4.22 o
  -5   2   7      382.37      427.07      2.83 o
  -4   2   7      533.28      495.03      4.09 o
  -3   2   7     4113.34     4075.91     21.49 o
  -2   2   7     2504.08     2216.21      9.20 o
  -1   2   7     1275.35     1152.44      7.06 o
   0   2   7     1892.17     1967.29     15.87 o
   1   2   7     1581.91     1558.12     11.46 o
   2   2   7      326.58      349.61      4.87 o
   3   2   7       60.61       62.57      3.00 o
   4   2   7      213.83      207.65      5.48 o
   5   2   7      142.48      126.90      4.36 o
  -8   3   7       54.66       57.46      5.79 o
  -7   3   7       63.56       56.89      3.29 o
  -6   3   7      215.74      210.98      3.65 o
  -5   3   7      113.43      100.25      2.29 o
  -4   3   7      565.95      551.20      4.15 o
  -3   3   7      214.91      217.19      1.74 o
  -2   3   7       21.68       25.25      1.11 o
  -1   3   7      173.83      181.38      2.08 o
   0   3   7      431.86      527.30      5.74 o
   1   3   7       17.84       16.73      1.37 o
   2   3   7       65.34       69.03      2.35 o
   3   3   7        6.27        1.85      2.86 o
   4   3   7      179.51      174.21      4.44 o
   5   3   7       41.64       45.48      5.77 o
  -8   4   7      584.74      612.97      8.72 o
  -7   4   7      416.05      461.47      6.23 o
  -6   4   7      903.28      916.13      5.69 o
  -5   4   7     2045.42     1948.43      9.93 o
  -4   4   7     1928.25     1833.74      7.16 o
  -3   4   7     3497.88     3446.05     13.13 o
  -2   4   7     8376.23     9027.28     32.39 o
  -1   4   7     4192.78     4157.13     13.17 o
   0   4   7     3605.18     3365.23     19.80 o
   1   4   7      706.72      702.83      5.49 o
   2   4   7      268.55      291.47      6.01 o
   3   4   7      398.29      441.20      7.99 o
   4   4   7      733.87      756.19     13.61 o
   5   4   7      278.91      315.86     10.29 o
  -8   5   7       25.76       29.62      4.28 o
  -7   5   7        4.77       10.67      3.32 o
  -6   5   7        1.36        4.56      2.52 o
  -5   5   7       43.02       34.91      2.31 o
  -4   5   7      341.19      331.81      1.78 o
  -3   5   7      235.24      276.32      4.05 o
  -2   5   7     1307.68     1244.81      7.57 o
  -1   5   7      115.37      103.65      1.80 o
   0   5   7        2.84        6.19      1.77 o
   1   5   7       39.86       42.29      1.80 o
   2   5   7       16.49        8.92      2.26 o
   3   5   7        5.49       12.29      3.25 o
   4   5   7       30.10       33.47      3.06 o
   5   5   7        0.33       -4.37      5.79 o
  -8   6   7      264.42      259.44      6.50 o
  -7   6   7      406.47      406.42     10.79 o
  -6   6   7      344.29      333.34      4.49 o
  -5   6   7      430.08      386.94      5.58 o
  -4   6   7      518.71      523.76      3.62 o
  -3   6   7     2432.68     2486.22     14.23 o
  -2   6   7     7558.61     7609.86     24.71 o
  -1   6   7     3117.50     3115.88     17.99 o
   0   6   7     1599.67     1648.97      6.45 o
   1   6   7     1472.08     1400.32      6.05 o
   2   6   7      224.89      262.32      5.03 o
   3   6   7      410.51      411.21      9.61 o
   4   6   7      426.22      440.03      7.50 o
   5   6   7      152.17      165.89     13.51 o
  -7   7   7       21.79       22.20      4.78 o
  -6   7   7      163.26      151.25      5.14 o
  -5   7   7        1.14       -0.07      3.03 o
  -4   7   7       39.33       37.06      2.22 o
  -3   7   7       65.08       70.08      1.86 o
  -2   7   7        0.22        1.12      1.64 o
  -1   7   7        0.74        5.91      1.70 o
   0   7   7      259.40      272.57      4.08 o
   1   7   7        1.62        4.78      2.83 o
   2   7   7       52.38       56.98      4.62 o
   3   7   7      220.23      190.04      5.36 o
   4   7   7       45.66       46.83      4.36 o
  -7   8   7        7.98        7.30      4.75 o
  -6   8   7        5.97        5.47      4.42 o
  -5   8   7        6.06        2.60      3.03 o
  -4   8   7       48.78       64.22      2.26 o
  -3   8   7      270.72      210.49      3.33 o
  -2   8   7        7.37        7.17      1.73 o
  -1   8   7      514.21      560.31      3.42 o
   0   8   7      235.51      234.17      5.90 o
   1   8   7      105.83      120.57      3.14 o
   2   8   7       34.21       47.98      4.27 o
   3   8   7        1.61        4.06      3.49 o
   4   8   7       14.19        4.88      4.69 o
  -7   9   7       54.89       53.22      5.50 o
  -6   9   7       33.40       38.64      4.60 o
  -5   9   7       99.85       98.53      4.70 o
  -4   9   7        0.12        6.52      2.62 o
  -3   9   7      204.67      161.41      2.24 o
  -2   9   7      299.44      270.80      4.34 o
  -1   9   7      196.02      183.80      4.63 o
   0   9   7        2.38       -1.01      3.24 o
   1   9   7        7.98       17.99      5.95 o
   2   9   7      222.67      238.13      5.52 o
   3   9   7       91.86       89.79      4.12 o
   4   9   7        7.15        6.21      5.02 o
  -6  10   7       84.24       67.12      5.18 o
  -5  10   7      439.16      436.36      6.82 o
  -4  10   7      729.02      774.26      9.78 o
  -3  10   7      364.66      334.23      6.26 o
  -2  10   7      357.17      333.13      6.30 o
  -1  10   7      316.19      320.23     10.60 o
   0  10   7      241.01      235.73      8.53 o
   1  10   7      566.47      525.61      6.13 o
   2  10   7      220.02      210.28      5.07 o
   3  10   7      146.52      131.62      5.69 o
  -6  11   7       51.68       52.20      6.56 o
  -5  11   7      159.13      163.84      5.65 o
  -4  11   7       59.12       32.12      3.77 o
  -3  11   7       70.49       69.60      3.92 o
  -2  11   7      109.70      115.56      6.47 o
  -1  11   7       34.83       31.41      3.75 o
   0  11   7       25.59       21.69      4.95 o
   1  11   7       32.13       26.77      3.57 o
   2  11   7        4.72        3.81      3.68 o
   3  11   7        6.95        8.20      4.43 o
  -5  12   7      725.95      645.36      8.25 o
  -4  12   7     1090.25     1125.17     15.76 o
  -3  12   7     1695.86     1692.43     11.14 o
  -2  12   7      862.76      865.15     15.57 o
  -1  12   7      639.01      606.31      6.58 o
   0  12   7      465.53      471.65      5.42 o
   1  12   7      634.73      659.40      6.87 o
   2  12   7      342.88      342.54      5.64 o
  -5  13   7       45.53       18.47      5.21 o
  -4  13   7      196.86      191.43      5.98 o
  -3  13   7      333.19      341.74      8.91 o
  -2  13   7      118.14       94.02      3.63 o
  -1  13   7       16.75       27.13      4.19 o
   0  13   7       17.47       29.45      4.52 o
   1  13   7       72.67       99.67      5.20 o
   2  13   7        7.97        2.74      6.88 o
  -4  14   7      355.81      379.57      7.24 o
  -3  14   7      719.27      731.15     13.01 o
  -2  14   7      662.21      686.63      9.60 o
  -1  14   7      317.87      364.49      6.03 o
   0  14   7      611.38      666.45      9.03 o
   1  14   7      380.53      403.41      9.66 o
  -8   0   8      160.61      187.39      5.26 o
  -7   0   8       63.11       66.41      2.93 o
  -6   0   8      350.34      380.25      5.74 o
  -5   0   8     1229.98     1268.19     13.53 o
  -4   0   8     1507.19     1594.62     29.46 o
  -3   0   8     1234.74     1015.82     12.84 o
  -2   0   8     1252.08     1163.60      7.10 o
  -1   0   8      796.66      795.70     14.86 o
   0   0   8      789.18      670.78     10.42 o
   1   0   8      365.29      330.34     11.66 o
   2   0   8      396.00      380.41      5.57 o
   3   0   8      228.33      192.29     45.50 o
   4   0   8        4.12        5.12      4.04 o
   5   0   8       59.84       50.00      7.01 o
  -8   1   8       82.10       85.14      3.99 o
  -7   1   8       10.16        6.64      2.67 o
  -6   1   8      236.75      228.55      5.99 o
  -5   1   8      255.75      260.65      3.39 o
  -4   1   8      239.16      212.37      5.01 o
  -3   1   8      711.78      726.88      4.34 o
  -2   1   8     1065.11     1135.47      5.94 o
  -1   1   8       36.98       18.06      1.18 o
   0   1   8        1.28        1.15      1.18 o
   1   1   8      267.89      289.99      7.91 o
   2   1   8      310.54      314.58      3.58 o
   3   1   8      619.85      698.91      4.84 o
   4   1   8       47.02       48.47      3.64 o
   5   1   8       29.48        5.62     11.10 o
  -8   2   8       27.60       32.33      4.57 o
  -7   2   8       80.55       87.21      3.03 o
  -6   2   8      422.33      408.26      3.56 o
  -5   2   8      798.43      802.57      4.13 o
  -4   2   8     1555.42     1464.53     13.67 o
  -3   2   8     1955.16     2090.94     18.20 o
  -2   2   8      394.42      374.28      2.54 o
  -1   2   8      349.23      319.06      1.96 o
   0   2   8        8.54        6.08      1.21 o
   1   2   8       21.43       18.77      2.20 o
   2   2   8      151.46      158.82      2.98 o
   3   2   8      169.00      165.31      6.49 o
   4   2   8       30.66       34.05     11.17 o
   5   2   8       46.35       32.83     12.79 o
  -8   3   8      123.71      138.37      4.51 o
  -7   3   8      158.91      157.54      3.40 o
  -6   3   8      469.02      449.21      6.22 o
  -5   3   8     1656.67     1634.48     15.67 o
  -4   3   8     2159.32     2089.48      8.55 o
  -3   3   8     3633.63     3571.51     13.03 o
  -2   3   8     2841.16     2775.02     13.46 o
  -1   3   8      930.94      898.95      5.81 o
   0   3   8     1393.86     1380.12      7.36 o
   1   3   8     2048.47     2134.79     13.09 o
   2   3   8      527.42      629.86      6.75 o
   3   3   8      528.21      483.47      6.37 o
   4   3   8      477.42      483.67      6.05 o
  -8   4   8        0.94        2.85      3.81 o
  -7   4   8      102.93       99.97      4.31 o
  -6   4   8        2.37        1.40      2.45 o
  -5   4   8       50.14       55.67      2.80 o
  -4   4   8      626.20      604.72      7.41 o
  -3   4   8      931.38      944.60      7.14 o
  -2   4   8       25.91       21.30      1.53 o
  -1   4   8        0.37        0.95      1.81 o
   0   4   8        7.35        6.65      1.74 o
   1   4   8        5.82        2.82      3.56 o
   2   4   8      144.12      148.32      3.53 o
   3   4   8       75.48       76.20      7.86 o
   4   4   8        0.98        1.76      3.90 o
  -8   5   8       17.84       27.38      6.81 o
  -7   5   8      422.32      384.07     26.06 o
  -6   5   8      158.10      169.09      4.75 o
  -5   5   8      699.73      742.44      5.70 o
  -4   5   8     1668.75     1614.98      9.31 o
  -3   5   8      851.57      769.45      4.24 o
  -2   5   8     2139.41     2156.68     13.52 o
  -1   5   8     3625.49     3819.89     20.49 o
   0   5   8      382.09      383.66      4.49 o
   1   5   8      103.33      105.51      3.50 o
   2   5   8      984.52     1017.08     11.74 o
   3   5   8      276.01      286.21     17.48 o
   4   5   8      487.65      458.28      7.47 o
  -7   6   8       28.62       41.53      5.27 o
  -6   6   8       45.69       48.22      3.65 o
  -5   6   8       50.34       42.53      3.66 o
  -4   6   8      158.30      201.26      2.51 o
  -3   6   8     1330.09     1291.79      7.43 o
  -2   6   8      187.28      156.31      2.16 o
  -1   6   8      141.36      166.61      2.56 o
   0   6   8       26.05       28.99      3.32 o
   1   6   8        9.45       10.26      2.72 o
   2   6   8       41.74       44.07      3.07 o
   3   6   8       55.91       72.16      7.29 o
   4   6   8        4.90        9.50      6.01 o
  -7   7   8        0.32        1.14      4.77 o
  -6   7   8       34.76       31.10      5.01 o
  -5   7   8        5.23        5.87      3.39 o
  -4   7   8      812.46      767.54      9.50 o
  -3   7   8       36.70       42.80      2.23 o
  -2   7   8       89.55       88.79      1.93 o
  -1   7   8      367.69      389.33      4.84 o
   0   7   8       49.42       49.65      3.54 o
   1   7   8        2.85        4.43      3.23 o
   2   7   8      381.56      366.52      5.73 o
   3   7   8       89.75      118.19      7.31 o
   4   7   8       58.87       41.28      5.26 o
  -7   8   8      262.92      250.87      6.48 o
  -6   8   8      187.44      188.14     20.11 o
  -5   8   8       69.49       68.21      4.27 o
  -4   8   8      858.35      831.12     11.66 o
  -3   8   8      798.06      737.64      7.91 o
  -2   8   8      154.87      199.60      2.79 o
  -1   8   8     1162.83     1177.76      6.60 o
   0   8   8      792.39      703.74      6.83 o
   1   8   8        3.53        1.96      2.95 o
   2   8   8       88.88       88.29      7.12 o
   3   8   8      110.33      110.16      4.87 o
  -7   9   8      122.58      135.72      6.07 o
  -6   9   8      161.32      158.19      5.82 o
  -5   9   8      215.71      209.37      4.50 o
  -4   9   8       98.80      101.95      5.02 o
  -3   9   8        7.36        6.04      2.77 o
  -2   9   8        3.09        4.12      3.53 o
  -1   9   8       96.62       99.41      4.01 o
   0   9   8       92.38       96.23      4.71 o
   1   9   8       19.63       17.99      3.48 o
   2   9   8       80.50       76.06      4.97 o
   3   9   8        3.61       10.07      4.75 o
  -6  10   8      381.85      343.95      7.98 o
  -5  10   8      449.09      487.74      7.44 o
  -4  10   8     1279.18     1236.69     19.78 o
  -3  10   8      375.28      401.33      5.84 o
  -2  10   8      285.59      269.37      6.86 o
  -1  10   8      170.24      141.19      4.24 o
   0  10   8      218.44      249.50     15.10 o
   1  10   8       44.58       45.99      5.36 o
   2  10   8       52.69       79.74      6.11 o
   3  10   8       28.00       25.96      6.32 o
  -6  11   8      172.74      158.05      8.53 o
  -5  11   8      419.10      413.39      7.30 o
  -4  11   8     1116.17     1082.62     22.62 o
  -3  11   8      335.21      322.02     14.06 o
  -2  11   8      172.53      182.44      4.57 o
  -1  11   8      441.75      419.43      8.05 o
   0  11   8      105.58      117.07      7.72 o
   1  11   8      258.53      270.37      5.87 o
   2  11   8      350.11      363.96      7.82 o
  -5  12   8      218.32      217.35      6.56 o
  -4  12   8      267.83      282.70      8.53 o
  -3  12   8      243.45      254.48     10.65 o
  -2  12   8       72.88       72.30      4.32 o
  -1  12   8       24.01       38.03      4.09 o
   0  12   8        8.44       30.72      6.74 o
   1  12   8       12.36       27.84      4.55 o
  -4  13   8      528.55      506.49      7.93 o
  -3  13   8      281.82      290.06     12.79 o
  -2  13   8      285.12      308.86      6.86 o
  -1  13   8      457.89      399.67      5.94 o
   0  13   8      192.13      191.17      5.39 o
  -2  14   8        3.88       -3.74      4.33 o
  -1  14   8       14.84       19.20      3.74 o
  -8   1   9      348.12      352.08      8.90 o
  -7   1   9      487.67      525.03      4.94 o
  -6   1   9     1446.15     1446.38      6.44 o
  -5   1   9     2789.49     2669.23     17.49 o
  -4   1   9     2016.89     2063.44      7.43 o
  -3   1   9     2742.36     2742.11      9.61 o
  -2   1   9     1783.32     1685.40      7.10 o
  -1   1   9      600.88      616.63      2.65 o
   0   1   9     1544.04     1590.27     15.31 o
   1   1   9     1611.95     1739.83      9.65 o
   2   1   9      804.54      856.59     11.62 o
   3   1   9      557.24      599.48      4.88 o
   4   1   9      401.27      359.69      5.54 o
  -8   2   9        3.81        7.42      3.19 o
  -7   2   9       29.09       32.16      3.59 o
  -6   2   9        5.36       12.74      2.44 o
  -5   2   9       33.92       28.11      2.56 o
  -4   2   9      160.79      170.56      2.76 o
  -3   2   9      194.69      180.25      2.09 o
  -2   2   9      281.84      314.98      2.60 o
  -1   2   9       15.53        4.88      1.63 o
   0   2   9        2.54        1.29      2.61 o
   1   2   9       58.26       80.53      3.33 o
   2   2   9       10.44       16.71      4.19 o
   3   2   9      180.62      148.14      4.11 o
   4   2   9        6.64        6.85      7.06 o
  -8   3   9       29.32       28.03      5.15 o
  -7   3   9       27.36       36.01      3.66 o
  -6   3   9      316.05      321.80      4.95 o
  -5   3   9      296.15      282.01      3.76 o
  -4   3   9      412.98      397.70      4.96 o
  -3   3   9      694.32      644.58      3.55 o
  -2   3   9      686.18      738.95      3.22 o
  -1   3   9      278.02      272.16      3.12 o
   0   3   9      162.78      156.28      4.95 o
   1   3   9      106.94      121.70      3.90 o
   2   3   9       20.27        5.90      3.26 o
   3   3   9      214.11      198.92      5.46 o
   4   3   9       34.56       23.21     13.16 o
  -8   4   9        1.83       -0.47      4.83 o
  -7   4   9       54.17       55.82      3.78 o
  -6   4   9      116.54       93.79      3.32 o
  -5   4   9        7.67       11.30      2.77 o
  -4   4   9        2.40        4.56      2.55 o
  -3   4   9       53.84       56.55      1.72 o
  -2   4   9       10.10       10.53      1.66 o
  -1   4   9      419.90      383.59      3.40 o
   0   4   9      753.43      772.93     11.16 o
   1   4   9      431.46      431.89      8.48 o
   2   4   9      130.46      148.92      6.88 o
   3   4   9      131.21      126.62      5.31 o
   4   4   9        1.14        3.23      4.87 o
  -7   5   9        0.38        3.61      4.37 o
  -6   5   9      141.75      156.88      5.84 o
  -5   5   9      328.21      301.31      4.64 o
  -4   5   9      201.76      218.41      3.67 o
  -3   5   9      169.55      165.87      3.45 o
  -2   5   9      247.96      237.58      3.72 o
  -1   5   9      238.42      250.36      7.51 o
   0   5   9      308.93      267.28      5.16 o
   1   5   9       57.19       83.51      3.20 o
   2   5   9       18.58        6.74      2.93 o
   3   5   9       80.02       96.18      7.87 o
  -7   6   9        1.33        1.22      4.66 o
  -6   6   9      136.38      145.95      4.33 o
  -5   6   9        4.69        8.56      3.41 o
  -4   6   9       18.92       22.40      2.95 o
  -3   6   9      233.80      210.35      3.97 o
  -2   6   9       54.12       69.11      2.06 o
  -1   6   9      149.52      171.34      5.05 o
   0   6   9      413.71      410.03      9.15 o
   1   6   9        3.32        3.43      3.36 o
   2   6   9       47.61       41.34      3.97 o
   3   6   9       81.18       71.10     11.22 o
  -7   7   9      310.53      426.77     32.49 o
  -6   7   9      889.64      944.06     23.11 o
  -5   7   9      589.19      588.67      5.94 o
  -4   7   9      367.38      377.01      6.09 o
  -3   7   9     1420.86     1427.53     11.51 o
  -2   7   9     1147.38     1077.19     13.18 o
  -1   7   9      152.16      170.91      4.41 o
   0   7   9      319.11      301.38     12.33 o
   1   7   9      716.38      714.72      7.96 o
   2   7   9      183.82      200.88      5.17 o
   3   7   9      391.72      405.95      6.31 o
  -7   8   9      137.55      109.53     54.29 o
  -6   8   9      119.38       99.11      7.81 o
  -5   8   9      115.03       98.22      4.18 o
  -4   8   9        7.10       10.53      5.85 o
  -3   8   9        2.65        7.69      2.28 o
  -2   8   9       16.75       34.37      3.08 o
  -1   8   9       46.64       54.01      3.78 o
   0   8   9       19.70       15.58      4.14 o
   1   8   9        0.41        1.85      3.30 o
   2   8   9       55.68       62.54      4.95 o
   3   8   9        0.54        0.15      4.04 o
  -6   9   9      705.02      669.22     48.51 o
  -5   9   9     1302.57     1361.18     10.31 o
  -4   9   9     1087.52     1111.69     12.98 o
  -3   9   9      583.62      537.53      5.96 o
  -2   9   9      395.90      401.65      5.77 o
  -1   9   9      493.35      513.25      5.80 o
   0   9   9      595.34      616.56      8.06 o
   1   9   9      484.36      475.47      6.41 o
   2   9   9      280.95      330.95     10.15 o
  -6  10   9      121.29      139.62     17.17 o
  -5  10   9      116.35      133.15      5.56 o
  -4  10   9      322.79      349.60      7.83 o
  -3  10   9      338.38      310.41      5.50 o
  -2  10   9        4.06        7.80      3.82 o
  -1  10   9       31.92       35.35      5.25 o
   0  10   9      179.10      206.99     20.83 o
   1  10   9       32.29       48.37      5.91 o
   2  10   9       70.15       78.40      4.46 o
  -5  11   9      409.14      440.89     63.34 o
  -4  11   9      604.13      578.63      8.13 o
  -3  11   9      367.74      363.53      7.04 o
  -2  11   9      332.42      348.74      5.55 o
  -1  11   9      189.97      149.52      8.73 o
   0  11   9      165.77      156.15      6.66 o
   1  11   9      207.23      203.85      4.97 o
  -4  12   9       21.05        3.97      4.80 o
  -3  12   9       61.29       79.62      4.53 o
  -2  12   9      128.35      134.94      4.89 o
  -1  12   9       81.34       77.08      7.58 o
   0  12   9      108.70      126.00      6.62 o
  -2  13   9        3.48       -1.13      4.33 o
  -7   0  10      579.19      572.07      7.01 o
  -6   0  10      296.76      288.66     15.58 o
  -5   0  10     1069.17     1121.34     13.40 o
  -4   0  10     2262.11     2104.07     10.23 o
  -3   0  10     1462.40     1432.66      8.07 o
  -2   0  10      792.24      830.20      6.33 o
  -1   0  10      931.89     1017.97      5.61 o
   0   0  10      345.59      376.76      9.57 o
   1   0  10      362.90      400.36      8.23 o
   2   0  10     1234.84     1148.82     37.49 o
   3   0  10      402.72      393.18      9.91 o
  -7   1  10       26.34       23.76      3.66 o
  -6   1  10      309.74      283.30      5.40 o
  -5   1  10       58.92       63.65      4.91 o
  -4   1  10       46.43       62.44      4.93 o
  -3   1  10        8.00        8.39      1.97 o
  -2   1  10      262.78      226.96      2.57 o
  -1   1  10       58.60       50.46      2.64 o
   0   1  10      344.08      346.40      5.26 o
   1   1  10       83.08      107.66      4.02 o
   2   1  10        0.33       -0.08      3.85 o
   3   1  10       29.43       40.59      3.99 o
  -7   2  10      182.14      190.24      6.97 o
  -6   2  10      232.86      251.08      5.82 o
  -5   2  10      742.26      711.79      9.52 o
  -4   2  10      948.98      931.05     14.71 o
  -3   2  10      283.61      282.85      4.02 o
  -2   2  10      509.05      451.24      3.16 o
  -1   2  10      613.12      646.80      7.08 o
   0   2  10      779.59      805.66      7.34 o
   1   2  10      663.65      725.08      7.76 o
   2   2  10      483.41      483.72      7.49 o
   3   2  10      194.84      179.06      7.19 o
  -7   3  10      119.37      114.69      4.30 o
  -6   3  10      633.61      618.14      9.19 o
  -5   3  10      184.49      197.76      6.17 o
  -4   3  10      195.26      182.40      3.92 o
  -3   3  10      371.68      390.02      5.35 o
  -2   3  10        2.10        4.50      1.77 o
  -1   3  10       41.47       34.31      4.42 o
   0   3  10      360.33      395.90     11.62 o
   1   3  10       29.67       23.84      4.38 o
   2   3  10       48.31       44.40      3.31 o
   3   3  10       78.68       85.07      4.72 o
  -7   4  10        1.93        3.76      3.70 o
  -6   4  10       44.55       42.31      3.25 o
  -5   4  10       23.76       29.11      3.03 o
  -4   4  10        4.17        3.56      3.38 o
  -3   4  10       18.05       11.25      2.15 o
  -2   4  10      262.73      268.50      4.65 o
  -1   4  10        1.58       11.67      9.84 o
   0   4  10       51.24       51.93      3.62 o
   1   4  10       88.81       81.22      3.49 o
   2   4  10       49.55       50.89      4.74 o
   3   4  10       16.38        8.74      6.11 o
  -7   5  10      265.95      286.37      5.21 o
  -6   5  10       70.32       78.26      3.98 o
  -5   5  10      163.51      206.86      3.85 o
  -4   5  10      659.36      655.28      8.65 o
  -3   5  10      181.40      151.65      3.97 o
  -2   5  10       24.71       33.27      3.93 o
  -1   5  10      124.52      137.34      6.63 o
   0   5  10       12.44       13.78      3.46 o
   1   5  10       15.49        7.77      3.09 o
   2   5  10      287.09      289.25      5.98 o
   3   5  10       12.71        5.66      4.27 o
  -7   6  10      361.35      365.19      7.14 o
  -6   6  10      289.45      306.58      5.10 o
  -5   6  10      235.82      242.61      4.09 o
  -4   6  10      187.82      158.03      3.69 o
  -3   6  10       26.50       25.04      3.82 o
  -2   6  10      514.61      503.21      8.44 o
  -1   6  10      547.48      545.82      5.85 o
   0   6  10      494.32      467.76      4.78 o
   1   6  10      188.02      208.44      4.38 o
   2   6  10      213.72      224.61      5.45 o
  -6   7  10      325.09      338.82      5.37 o
  -5   7  10      487.28      482.55      8.27 o
  -4   7  10      224.23      219.38      5.09 o
  -3   7  10      148.40      146.87      5.09 o
  -2   7  10        1.34        2.56      3.97 o
  -1   7  10      143.74      154.41      6.26 o
   0   7  10        6.46        0.88      3.21 o
   1   7  10       93.11      100.56      3.84 o
   2   7  10       95.20       72.49      4.77 o
  -6   8  10      886.69      864.91      9.72 o
  -5   8  10     1065.96     1168.03     10.31 o
  -4   8  10      793.40      794.36     11.47 o
  -3   8  10      452.62      452.77      5.57 o
  -2   8  10     1203.54     1206.05     15.40 o
  -1   8  10     1203.79     1222.71     13.92 o
   0   8  10      507.51      563.65      6.94 o
   1   8  10      715.33      653.62      9.30 o
   2   8  10      330.54      321.22      6.12 o
  -5   9  10      125.55      119.28      6.00 o
  -4   9  10       49.35       69.63      7.61 o
  -3   9  10       38.19       60.27      4.18 o
  -2   9  10        7.26        1.61      3.97 o
  -1   9  10        4.17        6.11      4.00 o
   0   9  10       63.21       64.93      7.07 o
   1   9  10      152.81      139.22      6.30 o
  -5  10  10      286.49      263.09      5.44 o
  -4  10  10      381.86      441.08      7.42 o
  -3  10  10      529.31      526.76      9.75 o
  -2  10  10      320.06      307.12     16.71 o
  -1  10  10      397.51      424.00     14.95 o
   0  10  10      292.08      322.12     23.48 o
  -4  11  10       56.22       56.18      4.71 o
  -3  11  10        7.77        5.54      4.19 o
  -2  11  10        7.55        6.51      4.22 o
  -1  11  10       16.84       11.63      5.34 o
  -7   1  11       42.11       45.79      5.24 o
  -6   1  11       48.12       57.03      4.80 o
  -5   1  11       98.10      104.77      9.18 o
  -4   1  11      367.02      336.36      6.12 o
  -3   1  11      447.19      410.89      6.20 o
  -2   1  11      310.35      273.33      6.05 o
  -1   1  11      152.29      167.37      8.95 o
   0   1  11      420.31      449.15      6.69 o
   1   1  11      326.79      353.86     13.58 o
   2   1  11      163.84      139.79     14.49 o
  -7   2  11      141.14      159.30      4.69 o
  -6   2  11      371.92      364.66      9.05 o
  -5   2  11      461.85      433.21      5.16 o
  -4   2  11      120.31      123.36      3.84 o
  -3   2  11      148.75      156.44      3.91 o
  -2   2  11      196.73      213.18      6.17 o
  -1   2  11       46.37       39.23      3.18 o
   0   2  11      377.37      392.30      8.35 o
   1   2  11      406.51      393.71      6.36 o
   2   2  11       19.26       13.35      4.93 o
  -7   3  11        1.07       10.26      3.97 o
  -6   3  11      108.07       97.65      5.05 o
  -5   3  11      146.50      134.18      4.16 o
  -4   3  11       50.03       39.88      3.51 o
  -3   3  11       16.63       11.96      3.28 o
  -2   3  11      120.07       95.71      3.96 o
  -1   3  11       30.41       28.12      3.33 o
   0   3  11       93.17       92.60      6.14 o
   1   3  11       34.68       20.12      3.32 o
   2   3  11      117.92      128.94      7.40 o
  -7   4  11      543.70      573.39      6.51 o
  -6   4  11      603.05      575.68     10.04 o
  -5   4  11      336.48      340.44      5.10 o
  -4   4  11       93.27       87.85      3.87 o
  -3   4  11      578.27      518.11      5.58 o
  -2   4  11      767.27      797.14     11.62 o
  -1   4  11     1188.36     1150.13     12.03 o
   0   4  11     1049.03     1040.46      6.34 o
   1   4  11      426.73      432.31      9.11 o
   2   4  11      148.12      147.60      4.98 o
  -6   5  11       27.79       40.64      3.57 o
  -5   5  11      115.83      132.97      5.80 o
  -4   5  11       25.33       14.34      3.58 o
  -3   5  11       13.90       23.53      3.67 o
  -2   5  11      153.32      177.02      4.49 o
  -1   5  11       40.98       37.46      4.01 o
   0   5  11       41.08       46.03      3.55 o
   1   5  11       29.82       17.82      3.99 o
  -6   6  11      799.94      846.29     13.15 o
  -5   6  11      415.31      421.07      5.04 o
  -4   6  11      338.83      356.74      5.91 o
  -3   6  11      639.04      674.40      8.52 o
  -2   6  11      521.16      526.62      8.22 o
  -1   6  11      690.15      695.97      6.61 o
   0   6  11      896.88      888.26     10.14 o
   1   6  11      399.68      395.34      5.69 o
  -6   7  11      153.53      155.03      4.91 o
  -5   7  11      105.26       97.36      3.96 o
  -4   7  11      191.84      204.72      6.99 o
  -3   7  11      248.32      242.17      5.94 o
  -2   7  11      322.30      321.64      5.56 o
  -1   7  11      552.35      610.63     10.73 o
   0   7  11      392.15      384.81      7.95 o
   1   7  11       29.99       31.64      4.61 o
  -5   8  11      139.04      142.67      4.94 o
  -4   8  11       43.86       39.56      3.75 o
  -3   8  11        4.07       -4.27      4.97 o
  -2   8  11       81.94       95.91      6.01 o
  -1   8  11      131.39      135.20      4.86 o
   0   8  11      211.24      217.34      5.06 o
  -4   9  11      110.31      114.36      4.75 o
  -3   9  11      257.79      270.08     10.60 o
  -2   9  11       76.59       67.34      4.62 o
  -1   9  11      290.63      278.33      6.59 o
  -3  10  11      117.94      108.71      6.32 o
  -2  10  11       68.15       63.48      6.04 o
  -6   0  12        9.96       15.13      7.00 o
  -5   0  12      117.36      124.83      7.38 o
  -4   0  12      213.54      210.41      8.08 o
  -3   0  12        0.22        0.37      6.46 o
  -2   0  12      219.14      225.13      8.39 o
  -1   0  12       47.15       61.86      6.82 o
   0   0  12       32.01       24.30      7.19 o
   1   0  12      102.49      116.81      8.13 o
  -6   1  12        5.66        7.55      4.94 o
  -5   1  12      212.34      215.52      5.84 o
  -4   1  12      161.75      137.92      5.88 o
  -3   1  12      252.62      211.87      5.74 o
  -2   1  12      388.97      415.23      6.91 o
  -1   1  12      187.92      167.54     15.96 o
   0   1  12       60.74       60.46      8.35 o
   1   1  12      164.30      175.09      6.05 o
  -6   2  12        1.89        3.03      5.05 o
  -5   2  12       29.77       30.94      4.75 o
  -4   2  12        1.05        3.02      4.61 o
  -3   2  12       38.81       46.81      5.89 o
  -2   2  12      120.03       98.22      5.42 o
  -1   2  12       59.93       42.78      5.48 o
   0   2  12        3.57       10.01      7.88 o
   1   2  12       10.04        8.51      5.16 o
  -6   3  12      294.85      341.55      6.98 o
  -5   3  12      882.16      859.21     15.62 o
  -4   3  12      462.18      465.64      5.55 o
  -3   3  12      642.64      642.68      6.26 o
  -2   3  12     1506.05     1487.45     17.99 o
  -1   3  12     1057.32     1074.50     28.38 o
   0   3  12      415.49      408.66     19.42 o
   1   3  12      390.34      412.16     11.21 o
  -6   4  12       17.00       15.42      4.01 o
  -5   4  12        3.83        7.10      3.90 o
  -4   4  12       54.86       57.59      4.15 o
  -3   4  12       80.86       86.37      4.28 o
  -2   4  12      184.04      180.51      4.99 o
  -1   4  12       11.70       19.04      3.98 o
   0   4  12        0.58        9.31      3.50 o
  -5   5  12      265.90      273.96      5.69 o
  -4   5  12      521.21      562.52      7.87 o
  -3   5  12      801.14      819.47      7.12 o
  -2   5  12     1126.88     1136.90     15.84 o
  -1   5  12      960.81      999.16      8.98 o
   0   5  12      435.24      430.71      5.98 o
  -5   6  12       83.63       86.59      4.54 o
  -4   6  12       22.53       23.79      4.14 o
  -3   6  12       38.30       38.51      4.39 o
  -2   6  12        5.97       11.28      5.42 o
  -1   6  12        2.50       -0.85      4.26 o
   0   6  12        0.38        7.08      3.62 o
  -4   7  12      137.98      116.27      4.80 o
  -3   7  12      127.45      134.35      4.82 o
  -2   7  12      175.75      182.43      5.27 o
  -1   7  12      402.81      391.52      6.14 o
  -3   8  12       18.06       15.97      7.17 o
  -2   8  12       29.13       29.74      4.59 o
  -5   1  13      395.98      398.54      7.30 o
  -4   1  13      452.04      421.09      7.50 o
  -3   1  13      850.71      837.50     26.71 o
  -2   1  13      616.17      577.50      8.27 o
  -1   1  13      191.75      177.86      7.09 o
  -5   2  13      117.68      113.96      5.77 o
  -4   2  13      188.32      193.71      7.63 o
  -3   2  13      334.65      328.25      9.58 o
  -2   2  13      160.99      141.52      5.85 o
  -1   2  13      119.48      138.73      6.25 o
  -4   3  13        8.09        6.37      5.00 o
  -3   3  13       97.44       95.46      5.70 o
  -2   3  13      202.94      230.93      6.54 o
  -1   3  13      156.03      141.17      8.25 o
  -4   4  13      481.68      469.50      8.24 o
  -3   4  13      405.63      426.52     12.88 o
  -2   4  13      336.78      346.75      7.21 o
  -3   5  13       20.39       15.86      4.28 o
 
